# Supplementary material for: Transcriptional Profiling of Porcine HCC Xenografts Provides Insights Into Tumor Cell Microenvironment Signaling
Source: Front Genet. 2021 Apr 29;12:657330. doi: 10.3389/fgene.2021.657330 (PMC8118521; doi:10.3389/fgene.2021.657330)
Supplement: Supplementary file 2 [file Data_Sheet_2.xlsx]

## Sheet: Supplemetal Table 1
Supplemental Table 1. Genes contributing to principle component 1 utilized for pathway analysis
Ensembl_Mouse_Gene_ID	Ensembl_Pig_Gene_Id	Gene_Symbol	Entrez_Gene_Name	Mouse_tpm_Average	Pig_tpm_Average	log2foldchange (log2(mouse_tpm_avg/pig_tpm_avg)
ENSMUSG00000094018	ENSSSCG00000006580	S100a2	S100 calcium binding protein A2	0.08	4222.02	-15.6876
ENSMUSG00000018623	ENSSSCG00000014982	MMP7	matrix metallopeptidase 7	0.0933333	3494.77	-15.1924
ENSMUSG00000078240	ENSSSCG00000027573	Gm3550	ribosomal protein L29 pseudogene	0.08	2431.45	-14.8915
ENSMUSG00000050114	ENSSSCG00000022742	Prdx6b	peroxiredoxin 6B	0.0266667	381.423	-13.8041
ENSMUSG00000047884	ENSSSCG00000033192	KLK9	kallikrein related peptidase 9	0.0333333	392.533	-13.5236
ENSMUSG00000038224	ENSSSCG00000038745	SERPINF2	serpin family F member 2	0.02	230.113	-13.4901
ENSMUSG00000059481	ENSSSCG00000004038	PLG	plasminogen	0.0133333	152.597	-13.4824
ENSMUSG00000029727	ENSSSCG00000038518	CYP3A7	cytochrome P450 family 3 subfamily A member 7	0.0533333	324.203	-12.5696
ENSMUSG00000117338	ENSSSCG00000031593	RPS10-NUDT3	--	0.313333	1509.64	-12.2342
ENSMUSG00000027249	ENSSSCG00000013252	F2	coagulation factor II, thrombin	0.02	86.88	-12.0848
ENSMUSG00000061808	ENSSSCG00000023686	TTR	transthyretin	0.08	340.85	-12.0568
ENSMUSG00000037428	ENSSSCG00000039053	VGF	VGF nerve growth factor inducible	0.09	378.143	-12.0367
ENSMUSG00000096729	ENSSSCG00000016008	Gm13695 (includes others)	CWC22 spliceosome-associated protein homolog pseudogene	0.00333333	12.51	-11.8738
ENSMUSG00000071047	ENSSSCG00000002825	Ces1a	carboxylesterase 1A	0.203333	753.93	-11.8564
ENSMUSG00000107906	ENSSSCG00000017155	Eif4a3l2	eukaryotic translation initiation factor 4A3 like 2	0.03	106.953	-11.7997
ENSMUSG00000118135	ENSSSCG00000008004	AC134908.4	--	0.02	70.79	-11.7893
ENSMUSG00000078795	ENSSSCG00000024568	Ceacam15	carcinoembryonic antigen-related cell adhesion molecule 15	0.06	203.913	-11.7307
ENSMUSG00000000049	ENSSSCG00000040910	APOH	apolipoprotein H	0.18	611.323	-11.7297
ENSMUSG00000040600	ENSSSCG00000006820	EPS8L3	EPS8 like 3	0.02	66.8667	-11.7071
ENSMUSG00000056426	ENSSSCG00000026893	Nat3	N-acetyltransferase 3	0.03	97.3567	-11.6641
ENSMUSG00000081044	ENSSSCG00000041204	AU015836	expressed sequence AU015836	0.0166667	52.41	-11.6187
ENSMUSG00000037942	ENSSSCG00000006403	CRP	C-reactive protein	0.12	361.787	-11.5579
ENSMUSG00000032081	ENSSSCG00000015069	Apoc3	apolipoprotein C-III	0.326667	970.01	-11.536
ENSMUSG00000025194	ENSSSCG00000010543	ABCC2	ATP binding cassette subfamily C member 2	0.02	53.3833	-11.3822
ENSMUSG00000057726	ENSSSCG00000031615	Serpinb9f (includes others)	serine (or cysteine) peptidase inhibitor, clade B, member 9f	0.02	50.4967	-11.302
ENSMUSG00000046934	ENSSSCG00000035686	Csl	citrate synthase like	0.02	49.6533	-11.2777
ENSMUSG00000032908	ENSSSCG00000025993	SGPP2	sphingosine-1-phosphate phosphatase 2	0.01	20.7933	-11.0219
ENSMUSG00000058207	ENSSSCG00000030371	SERPINA3	serpin family A member 3	0.28	557.487	-10.9593
ENSMUSG00000065968	ENSSSCG00000038912	Ifitm7	interferon induced transmembrane protein 7	0.116667	222.817	-10.8992
ENSMUSG00000038641	ENSSSCG00000016519	AKR1D1	aldo-keto reductase family 1 member D1	0.0166667	30.2333	-10.825
ENSMUSG00000020609	ENSSSCG00000008595	APOB	apolipoprotein B	0.0166667	29.9033	-10.8091
ENSMUSG00000112252	ENSSSCG00000001708	Gm32717/Gm32802	predicted gene, 32717	0.01	17.4167	-10.7663
ENSMUSG00000014725	ENSSSCG00000009644	ADAM28	ADAM metallopeptidase domain 28	0.0766667	133.457	-10.7655
ENSMUSG00000041301	ENSSSCG00000016626	CFTR	CF transmembrane conductance regulator	0.0266667	45.3767	-10.7327
ENSMUSG00000020581	ENSSSCG00000015363	AGR2	anterior gradient 2, protein disulphide isomerase family member	0.123333	208.867	-10.7258
ENSMUSG00000109482	ENSSSCG00000005083	Gm4756	predicted gene 4756	0.0333333	53.2567	-10.6418
ENSMUSG00000057933	ENSSSCG00000002623	GSTA5	glutathione S-transferase alpha 5	0.123333	196.413	-10.6371
ENSMUSG00000030484	ENSSSCG00000003073	LYPD5	LY6/PLAUR domain containing 5	0.0366667	57.53	-10.6156
ENSMUSG00000035540	ENSSSCG00000027609	GC	GC vitamin D binding protein	0.133333	208.357	-10.6098
ENSMUSG00000022445	ENSSSCG00000000046	Cyp2d26	cytochrome P450, family 2, subfamily d, polypeptide 26	0.03	44.6033	-10.538
ENSMUSG00000019893	ENSSSCG00000026978	ROS1	ROS proto-oncogene 1, receptor tyrosine kinase	0.00333333	4.74	-10.4737
ENSMUSG00000061540	ENSSSCG00000005488	Orm1 (includes others)	orosomucoid 1	1.74333	2417.72	-10.4376
ENSMUSG00000022875	ENSSSCG00000011802	KNG1	kininogen 1	0.0666667	91.4733	-10.4222
ENSMUSG00000039278	ENSSSCG00000021328	PCSK1N	proprotein convertase subtilisin/kexin type 1 inhibitor	0.0533333	69.8967	-10.356
ENSMUSG00000010760	ENSSSCG00000021597	PHLDA2	pleckstrin homology like domain family A member 2	1.76	2262.37	-10.328
ENSMUSG00000082815	ENSSSCG00000020706	Gm5678	carbonyl reductase 1 pseudogene	0.05	63.7333	-10.3159
ENSMUSG00000004366	ENSSSCG00000033815	SST	somatostatin	0.23	283.663	-10.2683
ENSMUSG00000027690	ENSSSCG00000020927	SLC2A2	solute carrier family 2 member 2	0.05	58.3533	-10.1887
ENSMUSG00000005493	ENSSSCG00000003775	MSH4	mutS homolog 4	0.0566667	64.3367	-10.1489
ENSMUSG00000028217	ENSSSCG00000006106	CDH17	cadherin 17	0.22	248.077	-10.1391
ENSMUSG00000060807	ENSSSCG00000002475	SERPINA6	serpin family A member 6	0.0266667	29.34	-10.1036
ENSMUSG00000035431	ENSSSCG00000001938	SSTR1	somatostatin receptor 1	0.0233333	24.4133	-10.0311
ENSMUSG00000066363	ENSSSCG00000002483	Serpina3g (includes others)	serine (or cysteine) peptidase inhibitor, clade A, member 3G	0.536667	557.487	-10.0207
ENSMUSG00000026715	ENSSSCG00000015493	SERPINC1	serpin family C member 1	0.13	132.937	-9.99801
ENSMUSG00000110040	ENSSSCG00000040793	RP23-145I16.3	--	0.6	605.947	-9.98001
ENSMUSG00000039146	ENSSSCG00000027660	IFI44L	interferon induced protein 44 like	0.03	30.1833	-9.97457
ENSMUSG00000068011	ENSSSCG00000011581	MKRN2OS	MKRN2 opposite strand	0.0166667	16.6333	-9.9629
ENSMUSG00000048764	ENSSSCG00000008930	TMPRSS11F	transmembrane serine protease 11F	0.0233333	22.72	-9.92735
ENSMUSG00000029260	ENSSSCG00000037635	UGT2B10	UDP glucuronosyltransferase family 2 member B10	0.0133333	12.9733	-9.9263
ENSMUSG00000030382	ENSSSCG00000031449	SLC27A5	solute carrier family 27 member 5	0.0166667	15.9733	-9.90448
ENSMUSG00000022243	ENSSSCG00000016821	SLC45A2	solute carrier family 45 member 2	0.0133333	12.7467	-9.90087
ENSMUSG00000028356	ENSSSCG00000005485	AMBP	alpha-1-microglobulin/bikunin precursor	0.523333	477.747	-9.8343
ENSMUSG00000052616	ENSSSCG00000035639	TERB1	telomere repeat binding bouquet formation protein 1	0.0433333	37.9333	-9.77377
ENSMUSG00000031665	ENSSSCG00000002836	SALL1	spalt like transcription factor 1	0.0133333	11.1267	-9.70477
ENSMUSG00000107478	ENSSSCG00000025117	Gm45234	--	0.0433333	35.8233	-9.69121
ENSMUSG00000040891	ENSSSCG00000003092	FOXA3	forkhead box A3	0.02	15.8833	-9.6333
ENSMUSG00000107482	ENSSSCG00000003229	Gm45233	--	0.12	94.5867	-9.62246
ENSMUSG00000030838	ENSSSCG00000013377	USH1C	USH1 protein network component harmonin	0.0233333	18.1167	-9.60071
ENSMUSG00000045991	ENSSSCG00000004540	ONECUT2	one cut homeobox 2	0.00666667	5.17	-9.59898
ENSMUSG00000063730	ENSSSCG00000006719	HSD3B1	hydroxy-delta-5-steroid dehydrogenase, 3 beta- and steroid delta-isomerase 1	0.01	7.58667	-9.56732
ENSMUSG00000032128	ENSSSCG00000015202	ROBO3	roundabout guidance receptor 3	0.0166667	12.2333	-9.51964
ENSMUSG00000037974	ENSSSCG00000033382	MUC5AC	mucin 5AC, oligomeric mucus/gel-forming	0.00666667	4.89333	-9.51964
ENSMUSG00000021337	ENSSSCG00000001101	SCGN	secretagogin, EF-hand calcium binding protein	0.03	21.4833	-9.48404
ENSMUSG00000072905	ENSSSCG00000037509	Gm2016 (includes others)	predicted gene 8300	0.0466667	32.3933	-9.43909
ENSMUSG00000049235	ENSSSCG00000012703	Gm7324	Rbmxrt pseudogene	0.146667	101.627	-9.43652
ENSMUSG00000094973	ENSSSCG00000017155	Eif4a3l1	eukaryotic translation initiation factor 4A3 like 1	0.156667	106.953	-9.41507
ENSMUSG00000039385	ENSSSCG00000032931	CDH6	cadherin 6	0.07	47.61	-9.40969
ENSMUSG00000022868	ENSSSCG00000011799	AHSG	alpha 2-HS glycoprotein	1.13667	743.25	-9.35289
ENSMUSG00000047565	ENSSSCG00000012172	ACOT9	acyl-CoA thioesterase 9	0.116667	76.2367	-9.35195
ENSMUSG00000050711	ENSSSCG00000023032	SCG2	secretogranin II	0.4	258.883	-9.33809
ENSMUSG00000021492	ENSSSCG00000031274	F12	coagulation factor XII	0.0666667	42.8333	-9.32755
ENSMUSG00000036815	ENSSSCG00000015711	DPP10	dipeptidyl peptidase like 10	0.0266667	16.9267	-9.31004
ENSMUSG00000089943	ENSSSCG00000036274	UGT1A4	UDP glucuronosyltransferase family 1 member A4	0.34	214.967	-9.30436
ENSMUSG00000030093	ENSSSCG00000039010	WNT7A	Wnt family member 7A	0.0133333	8.34333	-9.28944
ENSMUSG00000026841	ENSSSCG00000005707	FIBCD1	fibrinogen C domain containing 1	0.0166667	9.37667	-9.13597
ENSMUSG00000092243	ENSSSCG00000001398	HLA-F	major histocompatibility complex, class I, F	0.113333	62.96	-9.11772
ENSMUSG00000092305	ENSSSCG00000012560	PRPS1L1	phosphoribosyl pyrophosphate synthetase 1 like 1	0.133333	71.44	-9.06555
ENSMUSG00000003379	ENSSSCG00000033684	CD79A	CD79a molecule	0.0266667	14.2467	-9.06137
ENSMUSG00000059343	ENSSSCG00000032556	Aldoart1	aldolase 1 A, retrogene 1	0.0866667	45.3433	-9.0312
ENSMUSG00000052180	ENSSSCG00000038404	Serpinb6c	serine (or cysteine) peptidase inhibitor, clade B, member 6c	0.526667	272.623	-9.0158
ENSMUSG00000030905	ENSSSCG00000007849	CRYM	crystallin mu	0.0766667	38.38	-8.96754
ENSMUSG00000021749	ENSSSCG00000033189	FAM3D	FAM3 metabolism regulating signaling molecule D	0.113333	55.3067	-8.93074
ENSMUSG00000116069	ENSSSCG00000028531	AL592169.1	--	0.08	37.6333	-8.8778
ENSMUSG00000099913	ENSSSCG00000016041	Gm28551	--	0.0333333	15.6633	-8.87621
ENSMUSG00000026401	ENSSSCG00000015664	CD55	CD55 molecule (Cromer blood group)	0.466667	216.797	-8.85973
ENSMUSG00000022149	ENSSSCG00000016856	C9	complement C9	0.233333	106.687	-8.83677
ENSMUSG00000023943	ENSSSCG00000028691	SULT1C3	sulfotransferase family 1C member 3	0.0266667	12.1567	-8.83249
ENSMUSG00000063129	ENSSSCG00000032556	Aldoart2	aldolase 1 A, retrogene 2	0.1	45.3433	-8.82475
ENSMUSG00000037053	ENSSSCG00000007642	AZGP1	alpha-2-glycoprotein 1, zinc-binding	0.0366667	16.54	-8.81727
ENSMUSG00000030895	ENSSSCG00000014626	HPX	hemopexin	1.6	714.743	-8.80321
ENSMUSG00000021539	ENSSSCG00000014315	LECT2	leukocyte cell derived chemotaxin 2	0.173333	76.87	-8.79273
ENSMUSG00000045518	ENSSSCG00000013439	Onecut3	one cut domain, family member 3	0.00666667	2.90667	-8.76818
ENSMUSG00000055421	ENSSSCG00000038842	PCDH9	protocadherin 9	0.00666667	2.89	-8.75989
ENSMUSG00000025243	ENSSSCG00000028643	Slc6a20b	solute carrier family 6 (neurotransmitter transporter), member 20B	0.00666667	2.86	-8.74483
ENSMUSG00000038298	ENSSSCG00000006693	PDZK1	PDZ domain containing 1	0.0533333	22.69	-8.7328
ENSMUSG00000026417	ENSSSCG00000015657	PIGR	polymeric immunoglobulin receptor	0.263333	111.213	-8.72222
ENSMUSG00000079451	ENSSSCG00000008929	Tmprss11g	transmembrane protease, serine 11g	0.04	16.5967	-8.69668
ENSMUSG00000025333	ENSSSCG00000036341	GPR143	G protein-coupled receptor 143	0.09	36.99	-8.68299
ENSMUSG00000071633	ENSSSCG00000013150	Gm4952	predicted gene 4952	0.0166667	6.77667	-8.66747
ENSMUSG00000098140	ENSSSCG00000007560	Gm26938	--	0.04	16.24	-8.66534
ENSMUSG00000094806	ENSSSCG00000000046	Cyp2d9 (includes others)	cytochrome P450, family 2, subfamily d, polypeptide 9	0.11	44.6033	-8.6635
ENSMUSG00000058216	ENSSSCG00000032003	Gstp3	glutathione S-transferase pi 3	2.13	856.017	-8.65064
ENSMUSG00000053182	ENSSSCG00000034515	Gm17783/Gm609	predicted gene, 17783	0.0133333	5.35	-8.64836
ENSMUSG00000043807	ENSSSCG00000001414	LY6G5B	lymphocyte antigen 6 family member G5B	0.3	119.213	-8.63437
ENSMUSG00000111409	ENSSSCG00000015117	Gm49380	--	0.0566667	21.5133	-8.56852
ENSMUSG00000036251	ENSSSCG00000016314	TRPM8	transient receptor potential cation channel subfamily M member 8	0.02	7.49667	-8.55011
ENSMUSG00000041372	ENSSSCG00000033412	B4GALNT3	beta-1,4-N-acetyl-galactosaminyltransferase 3	0.123333	45.7167	-8.53401
ENSMUSG00000015401	ENSSSCG00000035893	CLTRN	collectrin, amino acid transport regulator	0.0333333	12.2433	-8.52082
ENSMUSG00000003411	ENSSSCG00000021036	RAB3B	RAB3B, member RAS oncogene family	0.216667	79.54	-8.52006
ENSMUSG00000051029	ENSSSCG00000001011	Serpinb1b	serine (or cysteine) peptidase inhibitor, clade B, member 1b	0.396667	143.98	-8.50373
ENSMUSG00000025064	ENSSSCG00000010607	Col17a1	collagen, type XVII, alpha 1	4.20333	1447.23	-8.42755
ENSMUSG00000025588	ENSSSCG00000026893	NAT2	N-acetyltransferase 2	0.286667	97.3567	-8.40776
ENSMUSG00000041014	ENSSSCG00000010344	NRG3	neuregulin 3	0.01	3.26	-8.34873
ENSMUSG00000078650	ENSSSCG00000036449	G6PC	glucose-6-phosphatase catalytic subunit	0.0166667	5.41333	-8.34341
ENSMUSG00000022619	ENSSSCG00000031660	MAPK8IP2	mitogen-activated protein kinase 8 interacting protein 2	0.0133333	4.28333	-8.32755
ENSMUSG00000015090	ENSSSCG00000040080	PTGDS	prostaglandin D2 synthase	0.0733333	23.37	-8.31597
ENSMUSG00000096621	ENSSSCG00000006588	Gm5849	--	0.126667	39.9867	-8.30234
ENSMUSG00000026064	ENSSSCG00000025941	PTP4A1	protein tyrosine phosphatase 4A1	0.706667	222.847	-8.30081
ENSMUSG00000092232	ENSSSCG00000002023	Gm20521	--	0.73	225.663	-8.27206
ENSMUSG00000031844	ENSSSCG00000038221	HSD17B2	hydroxysteroid 17-beta dehydrogenase 2	0.0333333	10.03	-8.23314
ENSMUSG00000042102	ENSSSCG00000014110	DMGDH	dimethylglycine dehydrogenase	0.0166667	4.96333	-8.2182
ENSMUSG00000031138	ENSSSCG00000012711	F9	coagulation factor IX	0.08	23.7867	-8.21594
ENSMUSG00000079049	ENSSSCG00000001011	Serpinb1c	serine (or cysteine) peptidase inhibitor, clade B, member 1c	0.486667	143.98	-8.20872
ENSMUSG00000092470	ENSSSCG00000036280	Gm20518	--	0.156667	43.9567	-8.13224
ENSMUSG00000057534	ENSSSCG00000008061	Elobl	elongin B-like	1.58667	441.927	-8.12166
ENSMUSG00000094649	ENSSSCG00000016768	Gm7102	predicted gene 7102	0.05	13.7533	-8.10364
ENSMUSG00000112495	ENSSSCG00000001708	Gm9040 (includes others)	predicted gene 9044	0.0633333	17.4167	-8.10329
ENSMUSG00000052631	ENSSSCG00000008240	SH2D6	SH2 domain containing 6	0.0933333	25.3467	-8.08519
ENSMUSG00000072476	ENSSSCG00000015117	Gm9008	ring finger protein 26 pseudogene	0.08	21.5133	-8.07102
ENSMUSG00000035262	ENSSSCG00000035812	AMH	anti-Mullerian hormone	0.126667	33.7933	-8.05956
ENSMUSG00000042401	ENSSSCG00000010530	CRTAC1	cartilage acidic protein 1	0.746667	197.923	-8.05026
ENSMUSG00000008489	ENSSSCG00000005130	ELAVL2	ELAV like RNA binding protein 2	0.0333333	8.75333	-8.03672
ENSMUSG00000099041	ENSSSCG00000005664	Gm28035	--	0.473333	122.02	-8.01005
ENSMUSG00000017868	ENSSSCG00000024325	SGK2	serum/glucocorticoid regulated kinase 2	0.0133333	3.42333	-8.00422
ENSMUSG00000057762	ENSSSCG00000012294	Gm6169	proteolipid protein 2 pseudogene	1.06667	269.287	-7.97989
ENSMUSG00000054932	ENSSSCG00000008949	AFP	alpha fetoprotein	0.02	5.03667	-7.97633
ENSMUSG00000070532	ENSSSCG00000006336	CCDC190	coiled-coil domain containing 190	0.0366667	9.07333	-7.95102
ENSMUSG00000035337	ENSSSCG00000009466	Uchl4	ubiquitin carboxyl-terminal esterase L4	0.113333	27.7933	-7.93802
ENSMUSG00000024421	ENSSSCG00000003709	LAMA3	laminin subunit alpha 3	1.86667	457.2	-7.93622
ENSMUSG00000022054	ENSSSCG00000009648	Nefm	neurofilament, medium polypeptide	0.0233333	5.63667	-7.91631
ENSMUSG00000029368	ENSSSCG00000008948	ALB	albumin	4.79333	1156.9	-7.91502
ENSMUSG00000039391	ENSSSCG00000014917	CCDC81	coiled-coil domain containing 81	0.0133333	3.11667	-7.86882
ENSMUSG00000037157	ENSSSCG00000038848	IL22RA1	interleukin 22 receptor subunit alpha 1	0.0166667	3.87	-7.85922
ENSMUSG00000030075	ENSSSCG00000011522	CNTN3	contactin 3	0.02	4.63333	-7.85591
ENSMUSG00000025329	ENSSSCG00000003481	PADI1	peptidyl arginine deiminase 1	0.153333	35.39	-7.85053
ENSMUSG00000093847	ENSSSCG00000037509	Gm5039	eukaryotic translation initiation factor 1A pseudogene	0.143333	32.3933	-7.82018
ENSMUSG00000028186	ENSSSCG00000022206	Uox	urate oxidase	0.906667	203.877	-7.81291
ENSMUSG00000027400	ENSSSCG00000037684	PDYN	prodynorphin	0.0366667	8.2	-7.80501
ENSMUSG00000058952	ENSSSCG00000009138	CFI	complement factor I	2.35	517.193	-7.7819
ENSMUSG00000054005	ENSSSCG00000001394	Mill1	MHC I like leukocyte 1	0.0166667	3.66667	-7.78136
ENSMUSG00000048304	ENSSSCG00000011736	SLITRK3	SLIT and NTRK like family member 3	0.01	2.18667	-7.77259
ENSMUSG00000047990	ENSSSCG00000004573	C2CD4A	C2 calcium dependent domain containing 4A	0.243333	52.9533	-7.76564
ENSMUSG00000006218	ENSSSCG00000003470	FAM131C	family with sequence similarity 131 member C	0.223333	48.44	-7.76086
ENSMUSG00000036814	ENSSSCG00000028643	SLC6A20	solute carrier family 6 member 20	0.0133333	2.86	-7.74483
ENSMUSG00000022055	ENSSSCG00000009649	NEFL	neurofilament light	0.0433333	9.28	-7.7425
ENSMUSG00000032564	ENSSSCG00000011178	CPNE4	copine 4	0.02	4.19	-7.71081
ENSMUSG00000050840	ENSSSCG00000004903	CDH20	cadherin 20	0.03	6.14	-7.67713
ENSMUSG00000019762	ENSSSCG00000004093	IYD	iodotyrosine deiodinase	0.21	41.27	-7.61856
ENSMUSG00000091956	ENSSSCG00000004572	C2CD4B	C2 calcium dependent domain containing 4B	0.276667	52.9533	-7.58043
ENSMUSG00000020080	ENSSSCG00000010252	HKDC1	hexokinase domain containing 1	0.0366667	6.94333	-7.56502
ENSMUSG00000069456	ENSSSCG00000000419	RDH16	retinol dehydrogenase 16	0.03	5.53667	-7.52791
ENSMUSG00000073424	ENSSSCG00000032765	CYP4F8	cytochrome P450 family 4 subfamily F member 8	0.0633333	11.61	-7.51819
ENSMUSG00000052414	ENSSSCG00000000278	Gm28047	predicted gene, 28047	0.06	10.8933	-7.50427
ENSMUSG00000106892	ENSSSCG00000009326	Gm42791	--	0.0366667	6.57333	-7.48601
ENSMUSG00000019178	ENSSSCG00000021837	STYXL1	serine/threonine/tyrosine interacting like 1	0.166667	29.8767	-7.48591
ENSMUSG00000047959	ENSSSCG00000006802	KCNA3	potassium voltage-gated channel subfamily A member 3	0.103333	17.77	-7.42599
ENSMUSG00000079033	ENSSSCG00000030351	MEF2B	myocyte enhancer factor 2B	0.0333333	5.72	-7.42291
ENSMUSG00000054988	ENSSSCG00000011695	Agtr1b	angiotensin II receptor, type 1b	0.02	3.43	-7.42206
ENSMUSG00000064039	ENSSSCG00000011322	Ccr1l1	chemokine (C-C motif) receptor 1-like 1	0.0366667	6.25333	-7.41401
ENSMUSG00000074826	ENSSSCG00000038630	Gm10767	predicted gene 10767	0.473333	79.6667	-7.39498
ENSMUSG00000022824	ENSSSCG00000011862	MUC13	mucin 13, cell surface associated	0.546667	91.67	-7.38964
ENSMUSG00000026479	ENSSSCG00000015556	LAMC2	laminin subunit gamma 2	8.1	1355.72	-7.38693
ENSMUSG00000095026	ENSSSCG00000013902	Gm3336	predicted gene 3336	0.193333	31.8733	-7.36512
ENSMUSG00000005357	ENSSSCG00000013833	SLC1A6	solute carrier family 1 member 6	0.06	9.89	-7.36486
ENSMUSG00000022249	ENSSSCG00000016827	TTC23L	tetratricopeptide repeat domain 23 like	0.366667	60.3233	-7.3621
ENSMUSG00000050195	ENSSSCG00000010554	Scd4	stearoyl-coenzyme A desaturase 4	0.263333	42.9733	-7.35041
ENSMUSG00000005681	ENSSSCG00000006355	APOA2	apolipoprotein A2	0.136667	22.11	-7.33789
ENSMUSG00000117874	ENSSSCG00000014348	AC121821.1	--	0.12	19.0533	-7.31087
ENSMUSG00000030359	ENSSSCG00000024402	Pzp	PZP, alpha-2-macroglobulin like	0.14	22.1967	-7.30877
ENSMUSG00000028332	ENSSSCG00000005371	HEMGN	hemogen	0.0766667	11.9233	-7.28097
ENSMUSG00000102805	ENSSSCG00000009010	Gm37240	--	0.403333	61.62	-7.25528
ENSMUSG00000030804	ENSSSCG00000035364	Gm21974	--	0.15	22.5567	-7.23245
ENSMUSG00000044835	ENSSSCG00000015491	ANKRD45	ankyrin repeat domain 45	0.01	1.49333	-7.22239
ENSMUSG00000109764	ENSSSCG00000015799	KLKB1	kallikrein B1	0.0433333	6.34333	-7.19362
ENSMUSG00000037705	ENSSSCG00000023728	TECTA	tectorin alpha	0.0733333	10.5533	-7.16901
ENSMUSG00000051592	ENSSSCG00000012307	CCNB3	cyclin B3	0.01	1.43667	-7.16658
ENSMUSG00000040569	ENSSSCG00000006116	SLC26A7	solute carrier family 26 member 7	0.04	5.73333	-7.16323
ENSMUSG00000005320	ENSSSCG00000014047	FGFR4	fibroblast growth factor receptor 4	0.266667	38.0733	-7.1576
ENSMUSG00000041556	ENSSSCG00000025667	FBXO2	F-box protein 2	1.36	193.017	-7.14897
ENSMUSG00000117873	ENSSSCG00000012916	Gm45928	predicted gene, 45928	0.44	61.87	-7.13559
ENSMUSG00000100622	ENSSSCG00000020696	Gm20379	--	0.166667	23.4133	-7.13422
ENSMUSG00000028976	ENSSSCG00000039651	SLC2A5	solute carrier family 2 member 5	0.423333	59.4233	-7.13309
ENSMUSG00000024747	ENSSSCG00000028996	Aldh1a7	aldehyde dehydrogenase family 1, subfamily A7	7.22667	1000.25	-7.11281
ENSMUSG00000078184	ENSSSCG00000028509	Rbm8a2	RNA binding motif protein 8A2	0.343333	47.3933	-7.10893
ENSMUSG00000035472	ENSSSCG00000039317	SLC25A21	solute carrier family 25 member 21	0.03	4.13333	-7.1062
ENSMUSG00000018916	ENSSSCG00000023737	CSF2	colony stimulating factor 2	0.306667	41.9933	-7.09735
ENSMUSG00000063953	ENSSSCG00000004392	AMD1	adenosylmethionine decarboxylase 1	0.613333	82.6167	-7.07362
ENSMUSG00000025075	ENSSSCG00000010639	HABP2	hyaluronan binding protein 2	0.16	21.5133	-7.07102
ENSMUSG00000070704	ENSSSCG00000037635	UGT2B7	UDP glucuronosyltransferase family 2 member B7	0.0966667	12.9733	-7.06831
ENSMUSG00000078235	ENSSSCG00000030706	FAM43B	family with sequence similarity 43 member B	0.0366667	4.90667	-7.06413
ENSMUSG00000111497	ENSSSCG00000013650	Gm38431	predicted gene, 38431	0.796667	106.23	-7.059
ENSMUSG00000003341	ENSSSCG00000013440	ATP8B3	ATPase phospholipid transporting 8B3	0.01	1.32667	-7.05166
ENSMUSG00000030670	ENSSSCG00000013389	CYP2R1	cytochrome P450 family 2 subfamily R member 1	0.183333	23.89	-7.02579
ENSMUSG00000011034	ENSSSCG00000010036	SLC5A1	solute carrier family 5 member 1	0.51	66.1	-7.01801
ENSMUSG00000051716	ENSSSCG00000000398	Apon	apolipoprotein N	0.24	30.9133	-7.00905
ENSMUSG00000103766	ENSSSCG00000035121	Gm38392	--	0.0833333	10.6067	-6.99186
ENSMUSG00000071112	ENSSSCG00000032123	SPX	spexin hormone	0.3	37.97	-6.98375
ENSMUSG00000008461	ENSSSCG00000038580	FUT1	fucosyltransferase 1 (H blood group)	0.12	15.15	-6.98014
ENSMUSG00000035539	ENSSSCG00000045508	CCDC180	coiled-coil domain containing 180	0.0666667	8.31333	-6.96232
ENSMUSG00000116024	ENSSSCG00000005890	AC157554.2	--	0.0966667	11.8967	-6.94332
ENSMUSG00000019489	ENSSSCG00000031115	CD70	CD70 molecule	0.186667	22.7267	-6.92778
ENSMUSG00000070985	ENSSSCG00000038171	Acnat1/Acnat2	acyl-coenzyme A amino acid N-acyltransferase 2	0.06	7.19333	-6.90555
ENSMUSG00000045326	ENSSSCG00000032160	FNDC7	fibronectin type III domain containing 7	0.213333	25.2967	-6.88969
ENSMUSG00000000544	ENSSSCG00000006312	GPA33	glycoprotein A33	0.17	19.9267	-6.87302
ENSMUSG00000078497	ENSSSCG00000005893	Zfp978	zinc finger protein 978	0.0366667	4.27667	-6.86587
ENSMUSG00000024935	ENSSSCG00000005222	SLC1A1	solute carrier family 1 member 1	1.23	142.083	-6.85194
ENSMUSG00000035560	ENSSSCG00000002533	Wdr20rt	WD repeat domain 20, retrogene	0.0466667	5.32333	-6.83379
ENSMUSG00000042567	ENSSSCG00000011217	Nek10	NIMA (never in mitosis gene a)- related kinase 10	0.00666667	0.756667	-6.82655
ENSMUSG00000023964	ENSSSCG00000015320	CALCR	calcitonin receptor	0.0666667	7.51	-6.8157
ENSMUSG00000057816	ENSSSCG00000037723	CFAP299	cilia and flagella associated protein 299	0.0533333	5.86	-6.77972
ENSMUSG00000090053	ENSSSCG00000033120	Pakap	paralemmin A kinase anchor protein	0.223333	24.4233	-6.77292
ENSMUSG00000040498	ENSSSCG00000003080	IGSF23	immunoglobulin superfamily member 23	0.496667	54.03	-6.76534
ENSMUSG00000042165	ENSSSCG00000038718	Gm9774	adhesion regulating molecule 1 pseudogene	0.866667	94.0567	-6.76191
ENSMUSG00000021944	ENSSSCG00000022383	GATA4	GATA binding protein 4	0.02	2.06	-6.6865
ENSMUSG00000090061	ENSSSCG00000008770	NWD2	NACHT and WD repeat domain containing 2	0.0566667	5.83667	-6.6865
ENSMUSG00000042195	ENSSSCG00000015001	SLC35F2	solute carrier family 35 member F2	0.663333	68.2567	-6.68509
ENSMUSG00000047638	ENSSSCG00000000875	NR1H4	nuclear receptor subfamily 1 group H member 4	0.193333	19.66	-6.66803
ENSMUSG00000079444	ENSSSCG00000034190	Gm21981	--	0.8	80.99	-6.6616
ENSMUSG00000071341	ENSSSCG00000036364	EGR4	early growth response 4	0.0233333	2.35	-6.65412
ENSMUSG00000025197	ENSSSCG00000010546	Cyp2c23	cytochrome P450, family 2, subfamily c, polypeptide 23	0.346667	34.7067	-6.64552
ENSMUSG00000026175	ENSSSCG00000016196	VIL1	villin 1	0.153333	15.31	-6.64166
ENSMUSG00000039904	ENSSSCG00000016599	GPR37	G protein-coupled receptor 37	0.01	0.996667	-6.63904
ENSMUSG00000045087	ENSSSCG00000028460	S1PR5	sphingosine-1-phosphate receptor 5	0.09	8.89333	-6.62666
ENSMUSG00000070388	ENSSSCG00000017886	FBXO39	F-box protein 39	0.0266667	2.55	-6.57932
ENSMUSG00000041323	ENSSSCG00000002504	AK7	adenylate kinase 7	0.04	3.77	-6.55842
ENSMUSG00000022755	ENSSSCG00000011962	ADGRG7	adhesion G protein-coupled receptor G7	0.09	8.32333	-6.53109
ENSMUSG00000020255	ENSSSCG00000027792	C12orf45	chromosome 12 open reading frame 45	0.29	26.3667	-6.50652
ENSMUSG00000050138	ENSSSCG00000008427	KCNK12	potassium two pore domain channel subfamily K member 12	0.54	48.4733	-6.48809
ENSMUSG00000109350	ENSSSCG00000003086	Gm44805	predicted gene 44805	0.796667	71.01	-6.4779
ENSMUSG00000020051	ENSSSCG00000000856	PAH	phenylalanine hydroxylase	0.0633333	5.62333	-6.47232
ENSMUSG00000028885	ENSSSCG00000003582	SMPDL3B	sphingomyelin phosphodiesterase acid like 3B	3.58333	314.89	-6.4574
ENSMUSG00000048031	ENSSSCG00000026210	FCRL5	Fc receptor like 5	0.0266667	2.33	-6.44915
ENSMUSG00000026295	ENSSSCG00000016315	SPP2	secreted phosphoprotein 2	0.393333	34.3267	-6.44743
ENSMUSG00000026639	ENSSSCG00000015618	LAMB3	laminin subunit beta 3	4.64333	404.733	-6.44567
ENSMUSG00000033981	ENSSSCG00000024685	GRIA2	glutamate ionotropic receptor AMPA type subunit 2	0.0266667	2.32333	-6.44501
ENSMUSG00000092116	ENSSSCG00000038914	Gm10320	protein transport protein Sec61 subunit beta pseudogene	1.56667	135.49	-6.43434
ENSMUSG00000023829	ENSSSCG00000004041	SLC22A1	solute carrier family 22 member 1	0.183333	15.76	-6.42565
ENSMUSG00000038508	ENSSSCG00000034260	GDF15	growth differentiation factor 15	1.27667	109.4	-6.42109
ENSMUSG00000042638	ENSSSCG00000026724	GUCY2C	guanylate cyclase 2C	0.0733333	6.28333	-6.42092
ENSMUSG00000034467	ENSSSCG00000031421	DYNLRB2	dynein light chain roadblock-type 2	0.106667	9.07333	-6.41045
ENSMUSG00000106631	ENSSSCG00000035196	Gm42669	--	0.02	1.69333	-6.40372
ENSMUSG00000066196	ENSSSCG00000025842	SPAG8	sperm associated antigen 8	0.23	19.4267	-6.40026
ENSMUSG00000049493	ENSSSCG00000011680	PLS1	plastin 1	0.843333	70.9533	-6.39462
ENSMUSG00000025983	ENSSSCG00000016069	CCDC150	coiled-coil domain containing 150	0.0566667	4.71667	-6.37912
ENSMUSG00000057337	ENSSSCG00000023662	CHST3	carbohydrate sulfotransferase 3	0.246667	20.4933	-6.37645
ENSMUSG00000047230	ENSSSCG00000037234	CLDN2	claudin 2	0.626667	51.89	-6.37161
ENSMUSG00000068417	ENSSSCG00000002135	PNP	purine nucleoside phosphorylase	2.74667	227.237	-6.37037
ENSMUSG00000101337	ENSSSCG00000032814	DNAH7	dynein axonemal heavy chain 7	0.01	0.826667	-6.36923
ENSMUSG00000034227	ENSSSCG00000017187	FOXJ1	forkhead box J1	0.06	4.95	-6.36632
ENSMUSG00000064158	ENSSSCG00000003142	IZUMO1	izumo sperm-egg fusion 1	0.0166667	1.35	-6.33985
ENSMUSG00000074217	ENSSSCG00000013768	Misp3	MISP family member 3	0.426667	34.26	-6.32727
ENSMUSG00000035964	ENSSSCG00000013911	TMEM59L	transmembrane protein 59 like	1.22667	96.8067	-6.30229
ENSMUSG00000102692	ENSSSCG00000026886	Dchs2	dachsous cadherin related 2	0.0666667	5.25667	-6.30104
ENSMUSG00000071470	ENSSSCG00000002144	CCNB1IP1	cyclin B1 interacting protein 1	0.233333	18.33	-6.29567
ENSMUSG00000046733	ENSSSCG00000029592	GPRC5A	G protein-coupled receptor class C group 5 member A	1.74	135.397	-6.28196
ENSMUSG00000039518	ENSSSCG00000030903	Cdsn	corneodesmosin	0.06	4.60667	-6.26262
ENSMUSG00000031893	ENSSSCG00000002767	TSNAXIP1	translin associated factor X interacting protein 1	0.0166667	1.27667	-6.25927
ENSMUSG00000035638	ENSSSCG00000011851	MUC20	mucin 20, cell surface associated	0.56	42.87	-6.2584
ENSMUSG00000037798	ENSSSCG00000010337	MAT1A	methionine adenosyltransferase 1A	0.07	5.30667	-6.24431
ENSMUSG00000029072	ENSSSCG00000003341	TAS1R3	taste 1 receptor member 3	0.136667	10.25	-6.22882
ENSMUSG00000058620	ENSSSCG00000008122	ADRA2B	adrenoceptor alpha 2B	0.01	0.743333	-6.21594
ENSMUSG00000034623	ENSSSCG00000009684	PRSS55	serine protease 55	0.126667	9.39667	-6.21304
ENSMUSG00000045775	ENSSSCG00000017215	SLC16A5	solute carrier family 16 member 5	0.286667	21.1167	-6.20286
ENSMUSG00000029102	ENSSSCG00000008700	HGFAC	HGF activator	0.61	44.8667	-6.20069
ENSMUSG00000027356	ENSSSCG00000007052	FERMT1	fermitin family member 1	1.14	83.1233	-6.18815
ENSMUSG00000062464	ENSSSCG00000027013	Cyp4f16/Cyp4f37	cytochrome P450, family 4, subfamily f, polypeptide 16	0.11	7.99667	-6.18382
ENSMUSG00000024331	ENSSSCG00000024800	DSC2	desmocollin 2	2.23667	161.58	-6.17475
ENSMUSG00000094443	ENSSSCG00000016092	SGO2	shugoshin 2	0.0433333	3.11333	-6.16684
ENSMUSG00000015533	ENSSSCG00000016887	ITGA2	integrin subunit alpha 2	1.6	114.693	-6.16357
ENSMUSG00000058186	ENSSSCG00000005893	ZNF616	zinc finger protein 616	0.06	4.27667	-6.15538
ENSMUSG00000117694	ENSSSCG00000014343	Snhg4	small nucleolar RNA host gene 4	1.47	104.703	-6.15435
ENSMUSG00000042096	ENSSSCG00000009942	DAO	D-amino acid oxidase	0.0633333	4.48667	-6.14654
ENSMUSG00000029379	ENSSSCG00000008959	Cxcl3	chemokine (C-X-C motif) ligand 3	3.71667	262.567	-6.14253
ENSMUSG00000050994	ENSSSCG00000004114	ADGB	androglobin	0.516667	35.8167	-6.11525
ENSMUSG00000073102	ENSSSCG00000008568	DRC1	dynein regulatory complex subunit 1	0.03	2.06	-6.10154
ENSMUSG00000055926	ENSSSCG00000032022	C15orf62	chromosome 15 open reading frame 62	0.15	10.2967	-6.10107
ENSMUSG00000021263	ENSSSCG00000002512	DEGS2	delta 4-desaturase, sphingolipid 2	1.00333	68.6633	-6.09667
ENSMUSG00000039691	ENSSSCG00000031531	TSPAN10	tetraspanin 10	0.0233333	1.59	-6.09049
ENSMUSG00000006522	ENSSSCG00000011451	ITIH3	inter-alpha-trypsin inhibitor heavy chain 3	0.633333	43.0567	-6.08713
ENSMUSG00000042379	ENSSSCG00000016900	ESM1	endothelial cell specific molecule 1	4.04333	273.53	-6.08001
ENSMUSG00000031170	ENSSSCG00000025981	SLC38A5	solute carrier family 38 member 5	0.193333	13	-6.07128
ENSMUSG00000023070	ENSSSCG00000022390	RGN	regucalcin	0.256667	17.1467	-6.06189
ENSMUSG00000036117	ENSSSCG00000014278	IL5	interleukin 5	0.0266667	1.78	-6.0607
ENSMUSG00000073733	ENSSSCG00000003473	CPLANE2	ciliogenesis and planar polarity effector 2	0.09	5.97667	-6.05327
ENSMUSG00000022262	ENSSSCG00000032827	DNAH5	dynein axonemal heavy chain 5	0.00333333	0.22	-6.04439
ENSMUSG00000024292	ENSSSCG00000027903	CYP4F12	cytochrome P450 family 4 subfamily F member 12	0.176667	11.61	-6.03819
ENSMUSG00000105053	ENSSSCG00000006762	Gm43064	--	0.116667	7.59667	-6.0249
ENSMUSG00000101678	ENSSSCG00000032798	Gm29609	predicted gene 29609	0.356667	23.14	-6.01967
ENSMUSG00000023987	ENSSSCG00000001625	PGC	progastricsin	0.0366667	2.36	-6.00817
ENSMUSG00000045699	ENSSSCG00000005893	Gm21411	--	0.0666667	4.27667	-6.00338
ENSMUSG00000020884	ENSSSCG00000024926	ASGR1	asialoglycoprotein receptor 1	0.213333	13.58	-5.99223
ENSMUSG00000032315	ENSSSCG00000001906	CYP1A1	cytochrome P450 family 1 subfamily A member 1	0.0166667	1.06	-5.99095
ENSMUSG00000036855	ENSSSCG00000036044	GJD4	gap junction protein delta 4	0.0133333	0.843333	-5.98299
ENSMUSG00000105518	ENSSSCG00000006579	Gm42674	--	0.236667	14.91	-5.97728
ENSMUSG00000047797	ENSSSCG00000012394	GJB1	gap junction protein beta 1	0.593333	37.1767	-5.96941
ENSMUSG00000031725	ENSSSCG00000034220	Ces1f	carboxylesterase 1F	12.1467	753.93	-5.9558
ENSMUSG00000030544	ENSSSCG00000001847	MESP1	mesoderm posterior bHLH transcription factor 1	0.0333333	2.04333	-5.93782
ENSMUSG00000034579	ENSSSCG00000010023	PLA2G3	phospholipase A2 group III	0.1	6.09333	-5.92916
ENSMUSG00000066720	ENSSSCG00000021536	CLDN9	claudin 9	0.0933333	5.67667	-5.92651
ENSMUSG00000021730	ENSSSCG00000026527	HCN1	hyperpolarization activated cyclic nucleotide gated potassium channel 1	0.04	2.42667	-5.92283
ENSMUSG00000034391	ENSSSCG00000004873	FBXO15	F-box protein 15	0.0533333	3.23333	-5.92184
ENSMUSG00000030302	ENSSSCG00000023084	ATP2B2	ATPase plasma membrane Ca2+ transporting 2	0.0233333	1.41	-5.91716
ENSMUSG00000028360	ENSSSCG00000003777	SLC44A5	solute carrier family 44 member 5	0.12	7.24667	-5.91621
ENSMUSG00000007021	ENSSSCG00000008036	SYNGR3	synaptogyrin 3	0.203333	12.1067	-5.89581
ENSMUSG00000078153	ENSSSCG00000002004	Psme2b	protease (prosome, macropain) activator subunit 2B	3.05	181.587	-5.89571
ENSMUSG00000036492	ENSSSCG00000025208	RNF39	ring finger protein 39	0.456667	26.7967	-5.87477
ENSMUSG00000027612	ENSSSCG00000040160	MMP24	matrix metallopeptidase 24	0.0166667	0.97	-5.86295
ENSMUSG00000114378	ENSSSCG00000011486	AC154682.1	--	0.0866667	5.01667	-5.85511
ENSMUSG00000053046	ENSSSCG00000037337	BRSK2	BR serine/threonine kinase 2	0.05	2.89333	-5.85466
ENSMUSG00000050296	ENSSSCG00000034282	ABCA12	ATP binding cassette subfamily A member 12	0.0166667	0.95	-5.83289
ENSMUSG00000026787	ENSSSCG00000011060	GAD2	glutamate decarboxylase 2	0.00666667	0.38	-5.83289
ENSMUSG00000022821	ENSSSCG00000021227	HGD	homogentisate 1,2-dioxygenase	0.136667	7.69	-5.81425
ENSMUSG00000117789	ENSSSCG00000012940	AC124502.3	--	0.416667	23.1267	-5.79452
ENSMUSG00000029377	ENSSSCG00000038185	EREG	epiregulin	2.17333	120.417	-5.79198
ENSMUSG00000020872	ENSSSCG00000038057	Tac4	tachykinin 4	0.906667	49.9467	-5.78367
ENSMUSG00000015709	ENSSSCG00000040288	ARNT2	aryl hydrocarbon receptor nuclear translocator 2	0.42	23.09	-5.78074
ENSMUSG00000067813	ENSSSCG00000006191	XKR9	XK related 9	0.0233333	1.25333	-5.74723
ENSMUSG00000061802	ENSSSCG00000011069	ARMC4	armadillo repeat containing 4	0.01	0.536667	-5.74595
ENSMUSG00000058427	ENSSSCG00000008959	CXCL3	C-X-C motif chemokine ligand 3	4.9	262.567	-5.74376
ENSMUSG00000082079	ENSSSCG00000007252	Dnmt3b-ps1	DNA methyltransferase 3B, pseudogene 1	0.0233333	1.22333	-5.71228
ENSMUSG00000044352	ENSSSCG00000014286	SOWAHA	sosondowah ankyrin repeat domain family member A	0.0433333	2.24333	-5.69402
ENSMUSG00000005677	ENSSSCG00000006353	NR1I3	nuclear receptor subfamily 1 group I member 3	0.0133333	0.69	-5.69349
ENSMUSG00000060176	ENSSSCG00000021571	KIF27	kinesin family member 27	0.06	3.06667	-5.67557
ENSMUSG00000034456	ENSSSCG00000001823	UROC1	urocanate hydratase 1	0.0233333	1.18333	-5.66432
ENSMUSG00000036264	ENSSSCG00000014293	FSTL4	follistatin like 4	0.01	0.503333	-5.65344
ENSMUSG00000037346	ENSSSCG00000003713	HRH4	histamine receptor H4	0.316667	15.8967	-5.64962
ENSMUSG00000019851	ENSSSCG00000038420	PERP	p53 apoptosis effector related to PMP22	13.2567	662.293	-5.64268
ENSMUSG00000034777	ENSSSCG00000008318	VAX2	ventral anterior homeobox 2	0.413333	20.6367	-5.64176
ENSMUSG00000047344	ENSSSCG00000037269	LANCL3	LanC like 3	0.133333	6.61667	-5.633
ENSMUSG00000021680	ENSSSCG00000014093	CRHBP	corticotropin releasing hormone binding protein	0.05	2.47333	-5.62838
ENSMUSG00000073234	ENSSSCG00000031091	Gm8773	predicted gene 8773	0.0733333	3.60667	-5.62005
ENSMUSG00000022766	ENSSSCG00000010093	SERPIND1	serpin family D member 1	0.336667	16.5067	-5.61558
ENSMUSG00000006445	ENSSSCG00000003471	EPHA2	EPH receptor A2	3.29333	161.04	-5.61173
ENSMUSG00000078588	ENSSSCG00000034727	Ccdc24	coiled-coil domain containing 24	0.396667	19.3833	-5.61075
ENSMUSG00000046093	ENSSSCG00000023460	HPCAL4	hippocalcin like 4	0.0166667	0.813333	-5.60881
ENSMUSG00000038168	ENSSSCG00000011813	P3H2	prolyl 3-hydroxylase 2	3.39	165.26	-5.60731
ENSMUSG00000052565	ENSSSCG00000001137	H1-3	H1.3 linker histone, cluster member	0.42	20.31	-5.59566
ENSMUSG00000021697	ENSSSCG00000035012	DEPDC1B	DEP domain containing 1B	1.01333	48.77	-5.58881
ENSMUSG00000064225	ENSSSCG00000011683	PAQR9	progestin and adipoQ receptor family member 9	1.41667	68.1	-5.58708
ENSMUSG00000028519	ENSSSCG00000003833	DAB1	DAB adaptor protein 1	0.0633333	3.03667	-5.58338
ENSMUSG00000059434	ENSSSCG00000028672	GCKR	glucokinase regulator	0.196667	9.33	-5.56805
ENSMUSG00000091144	ENSSSCG00000009396	PHF11	PHD finger protein 11	1.07	50.7133	-5.56668
ENSMUSG00000001507	ENSSSCG00000017578	ITGA3	integrin subunit alpha 3	7.29667	345.113	-5.56369
ENSMUSG00000060882	ENSSSCG00000016621	KCND2	potassium voltage-gated channel subfamily D member 2	0.0466667	2.19667	-5.55678
ENSMUSG00000033427	ENSSSCG00000010060	UPB1	beta-ureidopropionase 1	0.193333	9.08667	-5.55459
ENSMUSG00000096549	ENSSSCG00000034190	PRICKLE4	prickle planar cell polarity protein 4	1.74667	80.99	-5.53507
ENSMUSG00000036834	ENSSSCG00000026718	PLCH1	phospholipase C eta 1	0.09	4.15667	-5.52936
ENSMUSG00000001021	ENSSSCG00000006579	S100A3	S100 calcium binding protein A3	0.323333	14.91	-5.52711
ENSMUSG00000062168	ENSSSCG00000030274	PPEF1	protein phosphatase with EF-hand domain 1	0.0933333	4.29667	-5.52468
ENSMUSG00000031073	ENSSSCG00000012871	FGF19	fibroblast growth factor 19	0.0233333	1.07	-5.51907
ENSMUSG00000074345	ENSSSCG00000031794	TNFAIP8L3	TNF alpha induced protein 8 like 3	0.253333	11.61	-5.51819
ENSMUSG00000032514	ENSSSCG00000011263	TTC21A	tetratricopeptide repeat domain 21A	0.08	3.66333	-5.51701
ENSMUSG00000039662	ENSSSCG00000003369	ICMT	isoprenylcysteine carboxyl methyltransferase	20.9733	955.593	-5.50977
ENSMUSG00000024391	ENSSSCG00000001411	APOM	apolipoprotein M	0.153333	6.97	-5.50642
ENSMUSG00000052392	ENSSSCG00000002349	ACOT4	acyl-CoA thioesterase 4	0.886667	40.1667	-5.50146
ENSMUSG00000032358	ENSSSCG00000001483	FAM83B	family with sequence similarity 83 member B	0.233333	10.4767	-5.48864
ENSMUSG00000032278	ENSSSCG00000004968	PAQR5	progestin and adipoQ receptor family member 5	0.453333	20.3533	-5.48855
ENSMUSG00000020331	ENSSSCG00000033442	HCN2	hyperpolarization activated cyclic nucleotide gated potassium and sodium channel 2	0.706667	31.6533	-5.48518
ENSMUSG00000107499	ENSSSCG00000008270	CCDC142	coiled-coil domain containing 142	0.51	22.7367	-5.47838
ENSMUSG00000006143	ENSSSCG00000007695	UPK3BL1	uroplakin 3B like 1	0.146667	6.53333	-5.47721
ENSMUSG00000045467	ENSSSCG00000031810	Ttll13	tubulin tyrosine ligase-like family, member 13	0.263333	11.5933	-5.46026
ENSMUSG00000049122	ENSSSCG00000010962	FRMD3	FERM domain containing 3	0.216667	9.50333	-5.45488
ENSMUSG00000020907	ENSSSCG00000037991	RCVRN	recoverin	0.0433333	1.89	-5.44677
ENSMUSG00000064247	ENSSSCG00000035307	Plcxd1	phosphatidylinositol-specific phospholipase C, X domain containing 1	0.296667	12.9	-5.44238
ENSMUSG00000029544	ENSSSCG00000009914	Cabp1	calcium binding protein 1	2.36667	102.42	-5.4355
ENSMUSG00000039496	ENSSSCG00000039658	CDNF	cerebral dopamine neurotrophic factor	2.18667	94.4733	-5.4331
ENSMUSG00000036098	ENSSSCG00000013078	MYRF	myelin regulatory factor	0.543333	23.4	-5.42853
ENSMUSG00000025237	ENSSSCG00000001930	PARP6	poly(ADP-ribose) polymerase family member 6	18.35	782.167	-5.41362
ENSMUSG00000028804	ENSSSCG00000003622	CSMD2	CUB and Sushi multiple domains 2	0.0233333	0.993333	-5.41181
ENSMUSG00000027375	ENSSSCG00000008115	MAL	mal, T cell differentiation protein	2.63	111.957	-5.41173
ENSMUSG00000049396	ENSSSCG00000017809	GEMIN4	gem nuclear organelle associated protein 4	0.72	30.4967	-5.40451
ENSMUSG00000016028	ENSSSCG00000031361	CELSR1	cadherin EGF LAG seven-pass G-type receptor 1	0.486667	20.39	-5.38878
ENSMUSG00000021613	ENSSSCG00000014137	HAPLN1	hyaluronan and proteoglycan link protein 1	0.173333	7.24333	-5.38503
ENSMUSG00000027273	ENSSSCG00000026985	SNAP25	synaptosome associated protein 25	0.256667	10.6467	-5.37436
ENSMUSG00000061080	ENSSSCG00000027941	LSAMP	limbic system associated membrane protein	0.506667	20.87	-5.36425
ENSMUSG00000091155	ENSSSCG00000009385	SERPINE3	serpin family E member 3	0.0366667	1.5	-5.35435
ENSMUSG00000103711	ENSSSCG00000006370	TSTD1	thiosulfate sulfurtransferase like domain containing 1	2.81333	114.31	-5.34453
ENSMUSG00000034584	ENSSSCG00000015010	EXPH5	exophilin 5	0.0533333	2.16333	-5.34207
ENSMUSG00000024774	ENSSSCG00000010445	ANKRD22	ankyrin repeat domain 22	0.576667	23.39	-5.34201
ENSMUSG00000021922	ENSSSCG00000011453	ITIH4	inter-alpha-trypsin inhibitor heavy chain 4	15.91	644.727	-5.34068
ENSMUSG00000026166	ENSSSCG00000016254	CCL20	C-C motif chemokine ligand 20	0.596667	24.1733	-5.34035
ENSMUSG00000054702	ENSSSCG00000040847	AP1S3	adaptor related protein complex 1 subunit sigma 3	2.24333	90.6267	-5.33622
ENSMUSG00000017607	ENSSSCG00000017470	TNS4	tensin 4	1.93	77.6867	-5.33099
ENSMUSG00000075605	ENSSSCG00000031724	Slurp2	secreted Ly6/Plaur domain containing 2	0.2	8.05	-5.33092
ENSMUSG00000042842	ENSSSCG00000038404	Serpinb6b	serine (or cysteine) peptidase inhibitor, clade B, member 6b	6.82	272.623	-5.32099
ENSMUSG00000034919	ENSSSCG00000027525	TTC22	tetratricopeptide repeat domain 22	1.00333	39.7167	-5.30687
ENSMUSG00000099009	ENSSSCG00000000419	Gm28046	--	0.14	5.53667	-5.30552
ENSMUSG00000027359	ENSSSCG00000004643	SLC27A2	solute carrier family 27 member 2	0.03	1.18333	-5.30175
ENSMUSG00000090176	ENSSSCG00000011925	CD200R1L	CD200 receptor 1 like	0.0233333	0.92	-5.30117
ENSMUSG00000067219	ENSSSCG00000037950	NIPAL1	NIPA like domain containing 1	0.516667	20.3467	-5.29941
ENSMUSG00000063531	ENSSSCG00000015399	SEMA3E	semaphorin 3E	0.523333	20.59	-5.29807
ENSMUSG00000089728	ENSSSCG00000000657	CLEC2A	C-type lectin domain family 2 member A	0.656667	25.6733	-5.28897
ENSMUSG00000032623	ENSSSCG00000046640	Oas1d (includes others)	2'-5' oligoadenylate synthetase 1D	0.02	0.776667	-5.27922
ENSMUSG00000005465	ENSSSCG00000013766	IL27RA	interleukin 27 receptor subunit alpha	3.24333	125.577	-5.27495
ENSMUSG00000031932	ENSSSCG00000022490	GPR83	G protein-coupled receptor 83	0.0166667	0.643333	-5.27053
ENSMUSG00000055312	ENSSSCG00000024950	Them7	thioesterase superfamily member 7	0.08	3.07667	-5.26522
ENSMUSG00000009545	ENSSSCG00000039556	KCNQ1	potassium voltage-gated channel subfamily Q member 1	2.69333	103.357	-5.26209
ENSMUSG00000034258	ENSSSCG00000021606	FLVCR2	FLVCR heme transporter 2	0.83	31.5467	-5.24823
ENSMUSG00000044788	ENSSSCG00000017226	FADS6	fatty acid desaturase 6	0.896667	34.0633	-5.2475
ENSMUSG00000021822	ENSSSCG00000010312	PLAU	plasminogen activator, urokinase	64.7567	2459.64	-5.24727
ENSMUSG00000022304	ENSSSCG00000006040	DPYS	dihydropyrimidinase	0.31	11.6933	-5.23727
ENSMUSG00000033618	ENSSSCG00000011791	MAP3K13	mitogen-activated protein kinase kinase kinase 13	0.203333	7.64333	-5.23228
ENSMUSG00000038859	ENSSSCG00000007602	BAIAP2L1	BAR/IMD domain containing adaptor protein 2 like 1	1.81	67.35	-5.21762
ENSMUSG00000035566	ENSSSCG00000009446	PCDH17	protocadherin 17	0.323333	11.9767	-5.21106
ENSMUSG00000030406	ENSSSCG00000021053	GIPR	gastric inhibitory polypeptide receptor	0.126667	4.66333	-5.20225
ENSMUSG00000028011	ENSSSCG00000008868	TDO2	tryptophan 2,3-dioxygenase	0.15	5.51667	-5.20076
ENSMUSG00000025215	ENSSSCG00000010561	TLX1	T cell leukemia homeobox 1	0.0233333	0.853333	-5.19265
ENSMUSG00000040904	ENSSSCG00000017929	Gm21988	--	8.83333	318.76	-5.17337
ENSMUSG00000030283	ENSSSCG00000031329	ST8SIA1	ST8 alpha-N-acetyl-neuraminide alpha-2,8-sialyltransferase 1	0.223333	8.04667	-5.17112
ENSMUSG00000032591	ENSSSCG00000011386	MST1	macrophage stimulating 1	0.393333	14.0767	-5.16141
ENSMUSG00000043843	ENSSSCG00000003022	TMEM145	transmembrane protein 145	0.0133333	0.476667	-5.15987
ENSMUSG00000048355	ENSSSCG00000015769	Arxes1/Arxes2	adipocyte-related X-chromosome expressed sequence 2	6.34333	224.04	-5.14237
ENSMUSG00000072849	ENSSSCG00000038515	SERPINA1	serpin family A member 1	0.8	28.2333	-5.14126
ENSMUSG00000032487	ENSSSCG00000015579	PTGS2	prostaglandin-endoperoxide synthase 2	8.90667	312.46	-5.13264
ENSMUSG00000021403	ENSSSCG00000031615	Serpinb9b	serine (or cysteine) peptidase inhibitor, clade B, member 9b	1.45	50.4967	-5.12206
ENSMUSG00000029814	ENSSSCG00000036695	IGF2BP3	insulin like growth factor 2 mRNA binding protein 3	0.33	11.49	-5.12177
ENSMUSG00000008136	ENSSSCG00000008147	FHL2	four and a half LIM domains 2	23.9567	829.787	-5.11424
ENSMUSG00000033126	ENSSSCG00000033116	YBEY	ybeY metalloendoribonuclease	1.32333	45.5533	-5.10531
ENSMUSG00000035228	ENSSSCG00000035081	CCDC106	coiled-coil domain containing 106	0.866667	29.7667	-5.10208
ENSMUSG00000054679	ENSSSCG00000032781	Srsf12	serine and arginine-rich splicing factor 12	0.0866667	2.97333	-5.10046
ENSMUSG00000040998	ENSSSCG00000038801	NPNT	nephronectin	5.01	171.787	-5.09966
ENSMUSG00000062296	ENSSSCG00000011239	TRANK1	tetratricopeptide repeat and ankyrin repeat containing 1	0.0933333	3.19667	-5.09803
ENSMUSG00000103677	ENSSSCG00000027371	PCDHGA4	protocadherin gamma subfamily A, 4	1.58333	53.8233	-5.08719
ENSMUSG00000060961	ENSSSCG00000008943	SLC4A4	solute carrier family 4 member 4	3.15	106.33	-5.07705
ENSMUSG00000045259	ENSSSCG00000038597	KLHDC9	kelch domain containing 9	0.36	12.0567	-5.06569
ENSMUSG00000039579	ENSSSCG00000005400	GRIN3A	glutamate ionotropic receptor NMDA type subunit 3A	0.0366667	1.22333	-5.0602
ENSMUSG00000042268	ENSSSCG00000040720	SLC26A9	solute carrier family 26 member 9	0.03	1	-5.05889
ENSMUSG00000034394	ENSSSCG00000040961	LIF	LIF interleukin 6 family cytokine	4.00333	133.207	-5.05632
ENSMUSG00000043670	ENSSSCG00000038013	DIRAS1	DIRAS family GTPase 1	0.07	2.32333	-5.0527
ENSMUSG00000054046	ENSSSCG00000035586	KLK13	kallikrein related peptidase 13	0.0466667	1.54333	-5.04751
ENSMUSG00000067001	ENSSSCG00000004891	SERPINB7	serpin family B member 7	0.223333	7.36	-5.04244
ENSMUSG00000029664	ENSSSCG00000015322	TFPI2	tissue factor pathway inhibitor 2	52.3167	1715.85	-5.03551
ENSMUSG00000023236	ENSSSCG00000004807	SCG5	secretogranin V	0.36	11.8067	-5.03546
ENSMUSG00000067149	ENSSSCG00000035379	JCHAIN	joining chain of multimeric IgA and IgM	0.156667	5.07667	-5.01811
ENSMUSG00000000731	ENSSSCG00000025294	AIRE	autoimmune regulator	0.0166667	0.54	-5.01792
ENSMUSG00000037254	ENSSSCG00000011128	ITIH2	inter-alpha-trypsin inhibitor heavy chain 2	2.73	88.38	-5.01675
ENSMUSG00000043811	ENSSSCG00000034656	RTN4R	reticulon 4 receptor	0.743333	23.7167	-4.99575
ENSMUSG00000054999	ENSSSCG00000013010	NAALADL1	N-acetylated alpha-linked acidic dipeptidase like 1	0.0466667	1.48667	-4.99354
ENSMUSG00000010154	ENSSSCG00000002635	SPIRE2	spire type actin nucleation factor 2	0.776667	24.5633	-4.98307
ENSMUSG00000040715	ENSSSCG00000003461	RSC1A1	regulator of solute carriers 1	0.486667	15.38	-4.98198
ENSMUSG00000029151	ENSSSCG00000021534	SLC30A3	solute carrier family 30 member 3	0.02	0.63	-4.97728
ENSMUSG00000096010	ENSSSCG00000047841	H4C2	H4 clustered histone 2	0.0266667	0.836667	-4.97154
ENSMUSG00000031594	ENSSSCG00000035335	FGL1	fibrinogen like 1	1.02	31.94	-4.96872
ENSMUSG00000006567	ENSSSCG00000033570	ATP7B	ATPase copper transporting beta	0.18	5.62667	-4.96621
ENSMUSG00000003153	ENSSSCG00000022925	SLC2A3	solute carrier family 2 member 3	4.80667	149.483	-4.9588
ENSMUSG00000041272	ENSSSCG00000006235	TOX	thymocyte selection associated high mobility group box	0.45	13.8033	-4.93895
ENSMUSG00000034765	ENSSSCG00000040815	DUSP5	dual specificity phosphatase 5	7.06667	216.29	-4.93579
ENSMUSG00000011305	ENSSSCG00000013513	PLIN5	perilipin 5	1.65333	50.4767	-4.93217
ENSMUSG00000020419	ENSSSCG00000009995	HORMAD2	HORMA domain containing 2	0.05	1.52	-4.926
ENSMUSG00000021556	ENSSSCG00000010955	GOLM1	golgi membrane protein 1	20.5233	615.793	-4.90711
ENSMUSG00000058488	ENSSSCG00000009347	KL	klotho	0.00666667	0.2	-4.90689
ENSMUSG00000041658	ENSSSCG00000037228	RRAGB	Ras related GTP binding B	0.773333	22.9733	-4.89273
ENSMUSG00000045886	ENSSSCG00000007947	Gm9803	presequence translocase-asssociated motor 16 homolog pseudogene	1.32	39.1467	-4.89028
ENSMUSG00000045662	ENSSSCG00000006846	HENMT1	HEN methyltransferase 1	0.0533333	1.57	-4.87958
ENSMUSG00000036123	ENSSSCG00000039413	SLC9A3	solute carrier family 9 member A3	0.01	0.293333	-4.87447
ENSMUSG00000028327	ENSSSCG00000040711	Stra6l	STRA6-like	0.806667	23.6167	-4.87169
ENSMUSG00000022219	ENSSSCG00000001989	CIDEB	cell death inducing DFFA like effector b	0.426667	12.4267	-4.86419
ENSMUSG00000041954	ENSSSCG00000038351	TNFRSF18	TNF receptor superfamily member 18	3.07333	89.0967	-4.8575
ENSMUSG00000027985	ENSSSCG00000009148	LEF1	lymphoid enhancer binding factor 1	0.413333	11.9167	-4.84953
ENSMUSG00000061411	ENSSSCG00000007249	NOL4L	nucleolar protein 4 like	3.61333	103.513	-4.84034
ENSMUSG00000020758	ENSSSCG00000017204	ITGB4	integrin subunit beta 4	7.82667	223.387	-4.835
ENSMUSG00000029307	ENSSSCG00000009220	DMP1	dentin matrix acidic phosphoprotein 1	1.04333	29.6133	-4.82697
ENSMUSG00000006538	ENSSSCG00000016204	IHH	Indian hedgehog signaling molecule	0.133333	3.77667	-4.824
ENSMUSG00000040963	ENSSSCG00000017932	ASGR2	asialoglycoprotein receptor 2	1.00667	28.5133	-4.82398
ENSMUSG00000054423	ENSSSCG00000011489	CADPS	calcium dependent secretion activator	0.53	15	-4.82283
ENSMUSG00000091694	ENSSSCG00000039706	Apol11b (includes others)	apolipoprotein L 11b	0.0633333	1.78667	-4.81816
ENSMUSG00000027016	ENSSSCG00000023181	ZNF385B	zinc finger protein 385B	0.893333	25.1933	-4.8177
ENSMUSG00000020098	ENSSSCG00000010275	PCBD1	pterin-4 alpha-carbinolamine dehydratase 1	4.96	139.84	-4.81729
ENSMUSG00000043668	ENSSSCG00000002835	TOX3	TOX high mobility group box family member 3	0.27	7.59333	-4.8137
ENSMUSG00000040680	ENSSSCG00000035052	KREMEN2	kringle containing transmembrane protein 2	0.0566667	1.59333	-4.8134
ENSMUSG00000026941	ENSSSCG00000005832	MAMDC4	MAM domain containing 4	0.626667	17.6167	-4.8131
ENSMUSG00000047911	ENSSSCG00000009610	NPM2	nucleophosmin/nucleoplasmin 2	0.24	6.74	-4.81164
ENSMUSG00000048776	ENSSSCG00000036893	PTHLH	parathyroid hormone like hormone	14.66	411.423	-4.81067
ENSMUSG00000078249	ENSSSCG00000032242	HMGA1	high mobility group AT-hook 1	26.8367	750.56	-4.80569
ENSMUSG00000009376	ENSSSCG00000024351	MET	MET proto-oncogene, receptor tyrosine kinase	5.68333	158.943	-4.80563
ENSMUSG00000053279	ENSSSCG00000028996	ALDH1A1	aldehyde dehydrogenase 1 family member A1	35.8367	1000.25	-4.80278
ENSMUSG00000091971	ENSSSCG00000029160	HSPA1A/HSPA1B	heat shock protein family A (Hsp70) member 1A	6.94667	191.053	-4.78151
ENSMUSG00000030713	ENSSSCG00000032902	KLK7	kallikrein related peptidase 7	0.24	6.59667	-4.78063
ENSMUSG00000036480	ENSSSCG00000016286	PRSS56	serine protease 56	0.0566667	1.55667	-4.77982
ENSMUSG00000114763	ENSSSCG00000010952	AC134869.3	--	0.453333	12.43	-4.77711
ENSMUSG00000021087	ENSSSCG00000025013	RTN1	reticulon 1	3.12667	85.41	-4.77171
ENSMUSG00000026576	ENSSSCG00000006296	ATP1B1	ATPase Na+/K+ transporting subunit beta 1	36	981.363	-4.76872
ENSMUSG00000042515	ENSSSCG00000012548	PWWP3B	PWWP domain containing 3B	1.32	35.86	-4.76377
ENSMUSG00000079470	ENSSSCG00000012654	UTP14C	UTP14C small subunit processome component	1.56333	42.3767	-4.76057
ENSMUSG00000031845	ENSSSCG00000036572	BCO1	beta-carotene oxygenase 1	0.0833333	2.25667	-4.75916
ENSMUSG00000002190	ENSSSCG00000026360	CLGN	calmegin	0.0733333	1.98333	-4.75731
ENSMUSG00000078302	ENSSSCG00000035878	FOXD1	forkhead box D1	0.11	2.97333	-4.75651
ENSMUSG00000021023	ENSSSCG00000001950	PRORP	protein only RNase P catalytic subunit	10.02	270.637	-4.7554
ENSMUSG00000024131	ENSSSCG00000008449	SLC3A1	solute carrier family 3 member 1	0.0333333	0.9	-4.75489
ENSMUSG00000052581	ENSSSCG00000008259	LRRTM4	leucine rich repeat transmembrane neuronal 4	0.01	0.27	-4.75489
ENSMUSG00000060621	ENSSSCG00000035833	NKPD1	NTPase KAP family P-loop domain containing 1	0.0166667	0.446667	-4.74416
ENSMUSG00000044172	ENSSSCG00000037262	PTX4	pentraxin 4	0.08	2.13333	-4.73697
ENSMUSG00000031089	ENSSSCG00000022372	SLC6A14	solute carrier family 6 member 14	0.126667	3.37667	-4.73649
ENSMUSG00000025347	ENSSSCG00000036547	METTL7B	methyltransferase like 7B	0.336667	8.96333	-4.73464
ENSMUSG00000044641	ENSSSCG00000027206	PARD6B	par-6 family cell polarity regulator beta	1.03333	27.39	-4.72827
ENSMUSG00000028246	ENSSSCG00000004349	FAXC	failed axon connections homolog, metaxin like GST domain containing	1.1	29.1433	-4.72759
ENSMUSG00000021187	ENSSSCG00000002443	TC2N	tandem C2 domains, nuclear	0.6	15.88	-4.7261
ENSMUSG00000028528	ENSSSCG00000003807	DNAJC6	DnaJ heat shock protein family (Hsp40) member C6	0.416667	10.9733	-4.71896
ENSMUSG00000039552	ENSSSCG00000023834	RSPH4A	radial spoke head component 4A	0.02	0.526667	-4.71882
ENSMUSG00000044254	ENSSSCG00000025020	PCSK9	proprotein convertase subtilisin/kexin type 9	0.113333	2.97333	-4.71344
ENSMUSG00000068240	ENSSSCG00000013906	Gm11808	ubiquitin A-52 residue ribosomal protein fusion product 1 pseudogene	33.58	879.197	-4.71051
ENSMUSG00000036136	ENSSSCG00000032221	FAM110C	family with sequence similarity 110 member C	1.89333	48.8167	-4.68837
ENSMUSG00000055531	ENSSSCG00000038031	CPSF6	cleavage and polyadenylation specific factor 6	27.5067	707.967	-4.68583
ENSMUSG00000058441	ENSSSCG00000000975	PANX2	pannexin 2	0.336667	8.66333	-4.68553
ENSMUSG00000048012	ENSSSCG00000037710	ZNF473	zinc finger protein 473	0.223333	5.73333	-4.6821
ENSMUSG00000025380	ENSSSCG00000026155	FSCN2	fascin actin-bundling protein 2, retinal	0.183333	4.70333	-4.68114
ENSMUSG00000019235	ENSSSCG00000002375	RPS6KL1	ribosomal protein S6 kinase like 1	0.766667	19.6567	-4.68028
ENSMUSG00000097239	ENSSSCG00000037979	Gm27029	--	2.60333	66.7367	-4.68005
ENSMUSG00000116121	ENSSSCG00000000114	Pick1	--	1.15667	29.63	-4.67901
ENSMUSG00000049721	ENSSSCG00000010009	GAL3ST1	galactose-3-O-sulfotransferase 1	0.266667	6.82333	-4.67737
ENSMUSG00000072945	ENSSSCG00000033276	Ripply1	ripply transcriptional repressor 1	0.24	6.13	-4.67478
ENSMUSG00000000303	ENSSSCG00000025652	CDH1	cadherin 1	23.14	588.947	-4.66968
ENSMUSG00000022376	ENSSSCG00000031717	ADCY8	adenylate cyclase 8	0.0266667	0.676667	-4.66534
ENSMUSG00000021751	ENSSSCG00000011477	ACOX2	acyl-CoA oxidase 2	0.866667	21.8833	-4.65821
ENSMUSG00000037188	ENSSSCG00000003539	GRHL3	grainyhead like transcription factor 3	0.21	5.27	-4.64934
ENSMUSG00000027261	ENSSSCG00000027439	HAO1	hydroxyacid oxidase 1	0.166667	4.17	-4.64501
ENSMUSG00000042510	ENSSSCG00000032446	C1orf116	chromosome 1 open reading frame 116	1.28333	32.04	-4.64191
ENSMUSG00000048758	ENSSSCG00000027573	Rpl29 (includes others)	ribosomal protein L29	97.5367	2431.45	-4.63973
ENSMUSG00000029601	ENSSSCG00000009877	IQCD	IQ motif containing D	0.243333	6.04333	-4.63434
ENSMUSG00000045232	ENSSSCG00000013765	RLN3	relaxin 3	0.0833333	2.06	-4.62761
ENSMUSG00000038528	ENSSSCG00000041409	Mfsd4b5	major facilitator superfamily domain containing 4B5	0.0433333	1.07	-4.62599
ENSMUSG00000040121	ENSSSCG00000000547	REP15	RAB15 effector protein	1.05667	26.0533	-4.62388
ENSMUSG00000029223	ENSSSCG00000022945	UCHL1	ubiquitin C-terminal hydrolase L1	2.93333	72.3133	-4.62365
ENSMUSG00000033579	ENSSSCG00000002718	FA2H	fatty acid 2-hydroxylase	0.41	10.09	-4.62116
ENSMUSG00000027317	ENSSSCG00000004760	PPP1R14D	protein phosphatase 1 regulatory inhibitor subunit 14D	0.406667	9.97	-4.61567
ENSMUSG00000043592	ENSSSCG00000027922	UNC5CL	unc-5 family C-terminal like	0.93	22.7867	-4.61482
ENSMUSG00000033578	ENSSSCG00000012490	TMEM35A	transmembrane protein 35A	2.42667	59.3667	-4.61261
ENSMUSG00000024479	ENSSSCG00000006003	MAL2	mal, T cell differentiation protein 2 (gene/pseudogene)	5.87667	143.143	-4.60632
ENSMUSG00000020396	ENSSSCG00000009979	NEFH	neurofilament heavy	0.0633333	1.54	-4.60382
ENSMUSG00000024155	ENSSSCG00000025711	MEIOB	meiosis specific with OB-fold	0.57	13.8133	-4.59896
ENSMUSG00000039057	ENSSSCG00000009543	MYO16	myosin XVI	0.143333	3.47333	-4.59887
ENSMUSG00000066878	ENSSSCG00000029005	Gm10184/Gm10259	karyopherin (importin) alpha 2 pseudogene	3.96	95.3367	-4.58946
ENSMUSG00000011382	ENSSSCG00000003144	DHDH	dihydrodiol dehydrogenase	6.14333	147.82	-4.58868
ENSMUSG00000038473	ENSSSCG00000006344	Nos1ap	nitric oxide synthase 1 (neuronal) adaptor protein	0.38	9.11667	-4.58444
ENSMUSG00000112129	ENSSSCG00000025876	PBLD	phenazine biosynthesis like protein domain containing	0.613333	14.6867	-4.58169
ENSMUSG00000003872	ENSSSCG00000003157	LIN7B	lin-7 homolog B, crumbs cell polarity complex component	0.573333	13.7133	-4.58006
ENSMUSG00000030111	ENSSSCG00000000660	A2M	alpha-2-macroglobulin	3.43667	82.1433	-4.57906
ENSMUSG00000089678	ENSSSCG00000016829	AGXT2	alanine--glyoxylate aminotransferase 2	0.373333	8.87667	-4.57148
ENSMUSG00000036422	ENSSSCG00000009445	PCDH8	protocadherin 8	0.0133333	0.316667	-4.56986
ENSMUSG00000044966	ENSSSCG00000008347	FBXO48	F-box protein 48	0.27	6.39667	-4.56629
ENSMUSG00000049230	ENSSSCG00000004661	Gm9833	myelin basic protein expression factor 2, repressor pseudogene	0.39	9.21667	-4.5627
ENSMUSG00000043461	ENSSSCG00000029080	SPTSSB	serine palmitoyltransferase small subunit B	0.36	8.49667	-4.56083
ENSMUSG00000040938	ENSSSCG00000017925	SLC16A11	solute carrier family 16 member 11	1.63667	38.5033	-4.55615
ENSMUSG00000044646	ENSSSCG00000028076	ZBTB7C	zinc finger and BTB domain containing 7C	1.13667	26.52	-4.5442
ENSMUSG00000030887	ENSSSCG00000026686	PDZD9	PDZ domain containing 9	0.0366667	0.85	-4.53492
ENSMUSG00000021448	ENSSSCG00000039841	SHC3	SHC adaptor protein 3	0.166667	3.85333	-4.53107
ENSMUSG00000029445	ENSSSCG00000009805	HPD	4-hydroxyphenylpyruvate dioxygenase	0.45	10.3767	-4.52727
ENSMUSG00000054612	ENSSSCG00000010756	MGMT	O-6-methylguanine-DNA methyltransferase	3.96333	91.2233	-4.52462
ENSMUSG00000022144	ENSSSCG00000038727	GDNF	glial cell derived neurotrophic factor	1.77	40.56	-4.51824
ENSMUSG00000026675	ENSSSCG00000006337	HSD17B7	hydroxysteroid 17-beta dehydrogenase 7	5.05333	115.19	-4.51064
ENSMUSG00000036598	ENSSSCG00000002803	CCDC113	coiled-coil domain containing 113	0.04	0.906667	-4.5025
ENSMUSG00000020702	ENSSSCG00000017720	CCL1	C-C motif chemokine ligand 1	0.356667	8.01	-4.48915
ENSMUSG00000020407	ENSSSCG00000030388	UPP1	uridine phosphorylase 1	19.3967	434.107	-4.48417
ENSMUSG00000049420	ENSSSCG00000004201	TMEM200A	transmembrane protein 200A	3.06	68.3233	-4.48077
ENSMUSG00000025497	ENSSSCG00000012852	CDHR5	cadherin related family member 5	0.0666667	1.48333	-4.47573
ENSMUSG00000027397	ENSSSCG00000032288	SLC20A1	solute carrier family 20 member 1	39.0633	866.277	-4.47094
ENSMUSG00000026535	ENSSSCG00000006418	Ifi202b	interferon activated gene 202B	0.05	1.10667	-4.46815
ENSMUSG00000078612	ENSSSCG00000038041	FYB2	FYN binding protein 2	0.616667	13.6267	-4.4658
ENSMUSG00000018166	ENSSSCG00000020725	ERBB3	erb-b2 receptor tyrosine kinase 3	7.39333	163.037	-4.46283
ENSMUSG00000038094	ENSSSCG00000011821	ATP13A4	ATPase 13A4	0.0833333	1.83	-4.45681
ENSMUSG00000103081	ENSSSCG00000044449	PCDHGB3	protocadherin gamma subfamily B, 3	0.0633333	1.38667	-4.45251
ENSMUSG00000031099	ENSSSCG00000012649	SMARCA1	SWI/SNF related, matrix associated, actin dependent regulator of chromatin, subfamily a, member 1	1.22	26.6567	-4.44954
ENSMUSG00000041559	ENSSSCG00000015270	FMOD	fibromodulin	17.3567	378.747	-4.44767
ENSMUSG00000001249	ENSSSCG00000021867	HPN	hepsin	9.41333	205.323	-4.44705
ENSMUSG00000053846	ENSSSCG00000004509	LIPG	lipase G, endothelial type	1.38	29.9967	-4.44206
ENSMUSG00000071748	ENSSSCG00000005039	Gm14698	serine/threonine/tyrosine interaction protein pseudogene	0.796667	17.2933	-4.4401
ENSMUSG00000037583	ENSSSCG00000003565	NR0B2	nuclear receptor subfamily 0 group B member 2	0.0766667	1.66333	-4.43933
ENSMUSG00000037031	ENSSSCG00000036152	TSPAN15	tetraspanin 15	6.71	145.263	-4.43621
ENSMUSG00000048655	ENSSSCG00000030606	CCDC169	coiled-coil domain containing 169	0.0833333	1.80333	-4.43563
ENSMUSG00000040187	ENSSSCG00000000551	ARNTL2	aryl hydrocarbon receptor nuclear translocator like 2	1.36	29.43	-4.43561
ENSMUSG00000024990	ENSSSCG00000010479	RBP4	retinol binding protein 4	99.8733	2142.61	-4.42313
ENSMUSG00000043085	ENSSSCG00000003466	TMEM82	transmembrane protein 82	1.47333	31.42	-4.41453
ENSMUSG00000054659	ENSSSCG00000004314	PM20D2	peptidase M20 domain containing 2	0.666667	14.2067	-4.41346
ENSMUSG00000050578	ENSSSCG00000014988	MMP13	matrix metallopeptidase 13	70.67	1503.21	-4.4108
ENSMUSG00000010044	ENSSSCG00000011408	ZMYND10	zinc finger MYND-type containing 10	0.263333	5.6	-4.41046
ENSMUSG00000030218	ENSSSCG00000037697	MGP	matrix Gla protein	213.257	4527.3	-4.40799
ENSMUSG00000040978	ENSSSCG00000033266	C7orf57	chromosome 7 open reading frame 57	0.07	1.48333	-4.40534
ENSMUSG00000090486	ENSSSCG00000041731	BC035947	--	0.33	6.98	-4.40269
ENSMUSG00000026452	ENSSSCG00000010926	SYT2	synaptotagmin 2	0.0166667	0.35	-4.39232
ENSMUSG00000095672	ENSSSCG00000016261	AC133103.5	--	0.64	13.3867	-4.38658
ENSMUSG00000092300	ENSSSCG00000017194	Cdk3	cyclin-dependent kinase 3	0.363333	7.56	-4.37902
ENSMUSG00000073207	ENSSSCG00000031011	CCDC160	coiled-coil domain containing 160	1.78667	37.09	-4.37569
ENSMUSG00000029380	ENSSSCG00000008959	CXCL2	C-X-C motif chemokine ligand 2	12.6867	262.567	-4.3713
ENSMUSG00000095105	ENSSSCG00000025986	EDARADD	EDAR associated death domain	0.14	2.89333	-4.36923
ENSMUSG00000018924	ENSSSCG00000017923	ALOX15	arachidonate 15-lipoxygenase	1.12	22.9967	-4.35985
ENSMUSG00000078498	ENSSSCG00000005893	Zfp988	--	0.21	4.27667	-4.34803
ENSMUSG00000020689	ENSSSCG00000017306	ITGB3	integrin subunit beta 3	17.16	349.397	-4.34774
ENSMUSG00000053647	ENSSSCG00000026422	GPER1	G protein-coupled estrogen receptor 1	1.1	22.3433	-4.34427
ENSMUSG00000028755	ENSSSCG00000021259	CDA	cytidine deaminase	7.20333	146.227	-4.3434
ENSMUSG00000056476	ENSSSCG00000011714	MED12L	mediator complex subunit 12L	0.33	6.69333	-4.34219
ENSMUSG00000067438	ENSSSCG00000008720	HMX1	H6 family homeobox 1	0.0266667	0.536667	-4.33092
ENSMUSG00000026343	ENSSSCG00000015707	GPR39	G protein-coupled receptor 39	1.05667	21.1767	-4.32488
ENSMUSG00000043789	ENSSSCG00000013093	VWCE	von Willebrand factor C and EGF domains	0.143333	2.87	-4.3236
ENSMUSG00000027748	ENSSSCG00000009362	TRPC4	transient receptor potential cation channel subfamily C member 4	0.0366667	0.73	-4.31536
ENSMUSG00000032224	ENSSSCG00000004586	FAM81A	family with sequence similarity 81 member A	0.353333	7.03333	-4.31511
ENSMUSG00000037016	ENSSSCG00000009364	FREM2	FRAS1 related extracellular matrix 2	0.19	3.76	-4.30666
ENSMUSG00000039543	ENSSSCG00000010298	CFAP70	cilia and flagella associated protein 70	0.0866667	1.7	-4.29391
ENSMUSG00000075023	ENSSSCG00000040937	ACCSL	1-aminocyclopropane-1-carboxylate synthase homolog (inactive) like	0.326667	6.38	-4.28767
ENSMUSG00000079563	ENSSSCG00000025560	PGLYRP2	peptidoglycan recognition protein 2	0.163333	3.18	-4.28314
ENSMUSG00000060244	ENSSSCG00000032655	Alyref2	Aly/REF export factor 2	7.25667	139.037	-4.26001
ENSMUSG00000030219	ENSSSCG00000000605	ERP27	endoplasmic reticulum protein 27	0.493333	9.43	-4.25662
ENSMUSG00000025196	ENSSSCG00000010545	CPN1	carboxypeptidase N subunit 1	0.136667	2.56	-4.22741
ENSMUSG00000031026	ENSSSCG00000014567	TRIM66	tripartite motif containing 66	0.0933333	1.74667	-4.22607
ENSMUSG00000035104	ENSSSCG00000035958	EVA1A	eva-1 homolog A, regulator of programmed cell death	5.22333	97.7367	-4.22586
ENSMUSG00000092074	ENSSSCG00000033107	DYNLT1	dynein light chain Tctex-type 1	4.93333	92.04	-4.22163
ENSMUSG00000074500	ENSSSCG00000029035	ZNF558	zinc finger protein 558	0.63	11.7133	-4.21666
ENSMUSG00000035385	ENSSSCG00000017723	Ccl2	chemokine (C-C motif) ligand 2	57.4867	1068.41	-4.21609
ENSMUSG00000020447	ENSSSCG00000016746	NPC1L1	NPC1 like intracellular cholesterol transporter 1	0.04	0.74	-4.20945
ENSMUSG00000037542	ENSSSCG00000028115	ALDH8A1	aldehyde dehydrogenase 8 family member A1	0.05	0.923333	-4.20685
ENSMUSG00000028488	ENSSSCG00000005177	SH3GL2	SH3 domain containing GRB2 like 2, endophilin A1	0.37	6.83	-4.20629
ENSMUSG00000078154	ENSSSCG00000009775	Gm12184	CDK2 (cyclin-dependent kinase 2)-associated protein 1 pseudogene	3.79667	70.0733	-4.20606
ENSMUSG00000018470	ENSSSCG00000037973	KCNAB3	potassium voltage-gated channel subfamily A regulatory beta subunit 3	0.87	15.99	-4.20001
ENSMUSG00000038630	ENSSSCG00000037744	ZNF483	zinc finger protein 483	0.0266667	0.49	-4.19967
ENSMUSG00000035775	ENSSSCG00000017459	KRT20	keratin 20	0.493333	9.01	-4.19089
ENSMUSG00000000627	ENSSSCG00000008262	SEMA4F	ssemaphorin 4F	0.58	10.4833	-4.1759
ENSMUSG00000054252	ENSSSCG00000030827	FGFR3	fibroblast growth factor receptor 3	2.51	45.3433	-4.17513
ENSMUSG00000034853	ENSSSCG00000037559	ACOT11	acyl-CoA thioesterase 11	1.20667	21.7767	-4.17368
ENSMUSG00000026276	ENSSSCG00000016370	SEPTIN2	septin 2	11.48	206.52	-4.16909
ENSMUSG00000032131	ENSSSCG00000015113	ABCG4	ATP binding cassette subfamily G member 4	0.603333	10.8433	-4.16771
ENSMUSG00000071551	ENSSSCG00000011147	Akr1c19	aldo-keto reductase family 1, member C19	1.04667	18.7267	-4.16122
ENSMUSG00000034303	ENSSSCG00000015206	CCDC15	coiled-coil domain containing 15	0.25	4.46667	-4.1592
ENSMUSG00000072676	ENSSSCG00000024300	Tmem254a (includes others)	transmembrane protein 254a	3.13	55.81	-4.15629
ENSMUSG00000027399	ENSSSCG00000008090	IL1A	interleukin 1 alpha	0.323333	5.75667	-4.15414
ENSMUSG00000071719	ENSSSCG00000012386	FAM155B	family with sequence similarity 155 member B	0.23	4.08333	-4.15004
ENSMUSG00000046223	ENSSSCG00000032434	PLAUR	plasminogen activator, urokinase receptor	56.2633	998.207	-4.14907
ENSMUSG00000042763	ENSSSCG00000032960	MANEAL	mannosidase endo-alpha like	0.0833333	1.47	-4.14078
ENSMUSG00000029716	ENSSSCG00000007671	TFR2	transferrin receptor 2	1.40333	24.5333	-4.12781
ENSMUSG00000061601	ENSSSCG00000015401	PCLO	piccolo presynaptic cytomatrix protein	0.156667	2.73333	-4.12489
ENSMUSG00000048330	ENSSSCG00000014580	RIC3	RIC3 acetylcholine receptor chaperone	0.69	12.0333	-4.1243
ENSMUSG00000038530	ENSSSCG00000006335	RGS4	regulator of G protein signaling 4	10.0233	173.64	-4.11467
ENSMUSG00000035861	ENSSSCG00000038616	Tmprss11b	transmembrane protease, serine 11B	0.126667	2.19	-4.11182
ENSMUSG00000016942	ENSSSCG00000026067	TMPRSS6	transmembrane serine protease 6	0.526667	9.07	-4.10614
ENSMUSG00000074824	ENSSSCG00000038095	Rslcan18	regulator of sex-limitation candidate 18	0.116667	2.00667	-4.10434
ENSMUSG00000016239	ENSSSCG00000012631	LONRF3	LON peptidase N-terminal domain and ring finger 3	0.65	11.17	-4.10305
ENSMUSG00000039116	ENSSSCG00000004139	ADGRG6	adhesion G protein-coupled receptor G6	3.18	54.42	-4.09704
ENSMUSG00000019997	ENSSSCG00000004192	CCN2	cellular communication network factor 2	41.5167	709.76	-4.09557
ENSMUSG00000037259	ENSSSCG00000007094	DZANK1	double zinc ribbon and ankyrin repeat domains 1	0.456667	7.79667	-4.09364
ENSMUSG00000027111	ENSSSCG00000015955	ITGA6	integrin subunit alpha 6	37.4367	637.41	-4.0897
ENSMUSG00000037411	ENSSSCG00000025698	SERPINE1	serpin family E member 1	79.5267	1346.81	-4.08196
ENSMUSG00000055560	ENSSSCG00000008892	Zfp459	zinc finger protein 459	0.346667	5.86333	-4.0801
ENSMUSG00000025277	ENSSSCG00000011470	ABHD6	abhydrolase domain containing 6, acylglycerol lipase	3.88667	65.4667	-4.07416
ENSMUSG00000045314	ENSSSCG00000008985	SOWAHB	sosondowah ankyrin repeat domain family member B	0.513333	8.59	-4.06469
ENSMUSG00000031853	ENSSSCG00000010164	MAP3K21	mitogen-activated protein kinase kinase kinase 21	0.47	7.86333	-4.06441
ENSMUSG00000027489	ENSSSCG00000029626	NECAB3	N-terminal EF-hand calcium binding protein 3	0.62	10.3267	-4.05796
ENSMUSG00000038011	ENSSSCG00000009765	DNAH10	dynein axonemal heavy chain 10	0.0166667	0.276667	-4.05311
ENSMUSG00000034813	ENSSSCG00000000478	GRIP1	glutamate receptor interacting protein 1	0.276667	4.59	-4.05227
ENSMUSG00000027376	ENSSSCG00000008118	PROM2	prominin 2	12.38	204.947	-4.04917
ENSMUSG00000063011	ENSSSCG00000008001	MSLN	mesothelin	1.96	32.43	-4.0484
ENSMUSG00000047986	ENSSSCG00000013767	PALM3	paralemmin 3	0.743333	12.2967	-4.04811
ENSMUSG00000036641	ENSSSCG00000015876	CCDC148	coiled-coil domain containing 148	0.06	0.986667	-4.03953
ENSMUSG00000055026	ENSSSCG00000035584	GABRG3	gamma-aminobutyric acid type A receptor subunit gamma3	0.0766667	1.26	-4.03868
ENSMUSG00000029597	ENSSSCG00000036865	SDS	serine dehydratase	0.07	1.15	-4.03814
ENSMUSG00000050304	ENSSSCG00000027249	Slc25a2	solute carrier family 25 (mitochondrial carrier, ornithine transporter) member 2	0.07	1.14667	-4.03395
ENSMUSG00000020600	ENSSSCG00000008599	Slc7a15	solute carrier family 7 (cationic amino acid transporter, y+ system), member 15	0.02	0.326667	-4.02975
ENSMUSG00000000125	ENSSSCG00000017317	WNT3	Wnt family member 3	0.0133333	0.216667	-4.02237
ENSMUSG00000090121	ENSSSCG00000005023	ABHD12B	abhydrolase domain containing 12B	0.03	0.486667	-4.0199
ENSMUSG00000044400	ENSSSCG00000012618	SOWAHD	sosondowah ankyrin repeat domain family member D	0.0266667	0.43	-4.01123
ENSMUSG00000075502	ENSSSCG00000031378	KBTBD6	kelch repeat and BTB domain containing 6	0.35	5.63333	-4.00856
ENSMUSG00000057719	ENSSSCG00000014410	SH3RF2	SH3 domain containing ring finger 2	0.85	13.6333	-4.00353
ENSMUSG00000031285	ENSSSCG00000012585	DCX	doublecortin	0.0133333	0.213333	-4
ENSMUSG00000040533	ENSSSCG00000022554	MATN1	matrilin 1	0.0866667	1.38	-3.99305
ENSMUSG00000027765	ENSSSCG00000011721	P2RY1	purinergic receptor P2Y1	2.13333	33.9633	-3.9928
ENSMUSG00000073016	ENSSSCG00000012425	UPRT	uracil phosphoribosyltransferase homolog	2.20333	35.0533	-3.99179
ENSMUSG00000042644	ENSSSCG00000001518	ITPR3	inositol 1,4,5-trisphosphate receptor type 3	4.93667	78.5133	-3.99133
ENSMUSG00000044367	ENSSSCG00000017926	SLC16A13	solute carrier family 16 member 13	2.04667	32.42	-3.98554
ENSMUSG00000054855	ENSSSCG00000038562	RND1	Rho family GTPase 1	3.20333	50.6267	-3.98225
ENSMUSG00000028801	ENSSSCG00000003541	STPG1	sperm tail PG-rich repeat containing 1	0.0833333	1.31667	-3.98185
ENSMUSG00000038193	ENSSSCG00000031537	HAND2	heart and neural crest derivatives expressed 2	0.216667	3.42	-3.98045
ENSMUSG00000062345	ENSSSCG00000004890	SERPINB2	serpin family B member 2	11.6333	182.463	-3.97127
ENSMUSG00000010175	ENSSSCG00000015584	PROX1	prospero homeobox 1	0.223333	3.49667	-3.96871
ENSMUSG00000046108	ENSSSCG00000040406	IL17C	interleukin 17C	0.0666667	1.04333	-3.96809
ENSMUSG00000046186	ENSSSCG00000004485	CD109	CD109 molecule	8.84	137.743	-3.96179
ENSMUSG00000046460	ENSSSCG00000001764	SH2D7	SH2 domain containing 7	0.0166667	0.256667	-3.94486
ENSMUSG00000033501	ENSSSCG00000040431	CRYGS	crystallin gamma S	0.106667	1.64	-3.94251
ENSMUSG00000104633	ENSSSCG00000007590	Gm42421	--	0.393333	6.02	-3.93594
ENSMUSG00000020268	ENSSSCG00000033213	LYRM7	LYR motif containing 7	1.41	21.5367	-3.93303
ENSMUSG00000021792	ENSSSCG00000010340	PRXL2A	peroxiredoxin like 2A	38.9567	591.43	-3.92427
ENSMUSG00000046719	ENSSSCG00000017552	NXPH3	neurexophilin 3	1.82667	27.68	-3.92156
ENSMUSG00000097084	ENSSSCG00000002658	FOXL1	forkhead box L1	0.246667	3.71	-3.91078
ENSMUSG00000024018	ENSSSCG00000036178	CCDC167	coiled-coil domain containing 167	6.35667	95.5133	-3.90936
ENSMUSG00000058741	ENSSSCG00000003024	PRR19	proline rich 19	0.04	0.6	-3.90689
ENSMUSG00000042734	ENSSSCG00000020701	TTC9	tetratricopeptide repeat domain 9	3.86667	57.7933	-3.90174
ENSMUSG00000091736	ENSSSCG00000037558	YY2	YY2 transcription factor	2.14	31.9367	-3.89953
ENSMUSG00000031549	ENSSSCG00000023054	IDO2	indoleamine 2,3-dioxygenase 2	0.123333	1.84	-3.89907
ENSMUSG00000069899	ENSSSCG00000004020	Gm12166	SFT2 domain containing 1 pseudogene	9.2	136.723	-3.89348
ENSMUSG00000029245	ENSSSCG00000008919	EPHA5	EPH receptor A5	0.0166667	0.246667	-3.88753
ENSMUSG00000027171	ENSSSCG00000013313	PRRG4	proline rich and Gla domain 4	0.43	6.32333	-3.87828
ENSMUSG00000029603	ENSSSCG00000009873	DTX1	deltex E3 ubiquitin ligase 1	0.453333	6.62667	-3.86964
ENSMUSG00000045917	ENSSSCG00000032835	TMEM268	transmembrane protein 268	16.3633	237.567	-3.85979
ENSMUSG00000007030	ENSSSCG00000036796	VWA7	von Willebrand factor A domain containing 7	0.56	8.12	-3.85798
ENSMUSG00000071550	ENSSSCG00000021271	CFAP44	cilia and flagella associated protein 44	0.02	0.29	-3.85798
ENSMUSG00000047261	ENSSSCG00000031244	GAP43	growth associated protein 43	2.92	42.2733	-3.85571
ENSMUSG00000068394	ENSSSCG00000004657	CEP152	centrosomal protein 152	1.34	19.39	-3.85501
ENSMUSG00000054459	ENSSSCG00000008615	VSNL1	visinin like 1	0.23	3.28	-3.83399
ENSMUSG00000042377	ENSSSCG00000018047	FAM83G	family with sequence similarity 83 member G	0.833333	11.8267	-3.82701
ENSMUSG00000067872	ENSSSCG00000012933	CCDC87	coiled-coil domain containing 87	0.0233333	0.33	-3.822
ENSMUSG00000020072	ENSSSCG00000025876	Pbld2	phenazine biosynthesis-like protein domain containing 2	1.04	14.6867	-3.81985
ENSMUSG00000059040	ENSSSCG00000022343	ENO1	enolase 1	107.537	1517.22	-3.81853
ENSMUSG00000053303	ENSSSCG00000013057	Slc22a26	solute carrier family 22 (organic cation transporter), member 26	0.0566667	0.796667	-3.8134
ENSMUSG00000031970	ENSSSCG00000002637	DBNDD1	dysbindin domain containing 1	0.243333	3.42	-3.81299
ENSMUSG00000032719	ENSSSCG00000006183	SBSPON	somatomedin B and thrombospondin type 1 domain containing	5.67	79.5467	-3.81038
ENSMUSG00000047586	ENSSSCG00000026407	NCCRP1	NCCRP1, F-box associated domain containing	0.86	12.0567	-3.80935
ENSMUSG00000042306	ENSSSCG00000006582	S100A14	S100 calcium binding protein A14	31.0433	429.13	-3.78906
ENSMUSG00000028776	ENSSSCG00000003600	TINAGL1	tubulointerstitial nephritis antigen like 1	51.1667	707.033	-3.7885
ENSMUSG00000015112	ENSSSCG00000015336	SLC25A13	solute carrier family 25 member 13	2.81	38.7933	-3.78717
ENSMUSG00000049321	ENSSSCG00000029380	ZFP2	ZFP2 zinc finger protein	2.78667	38.4633	-3.78687
ENSMUSG00000010051	ENSSSCG00000011404	HYAL1	hyaluronidase 1	4.60667	63.2433	-3.77912
ENSMUSG00000035211	ENSSSCG00000021702	XRRA1	X-ray radiation resistance associated 1	0.08	1.09667	-3.77698
ENSMUSG00000024304	ENSSSCG00000003722	CDH2	cadherin 2	6.79	93.0733	-3.77688
ENSMUSG00000032101	ENSSSCG00000015223	DDX25	DEAD-box helicase 25	0.0566667	0.776667	-3.77672
ENSMUSG00000006784	ENSSSCG00000017415	TTC25	tetratricopeptide repeat domain 25	0.193333	2.64667	-3.77501
ENSMUSG00000025876	ENSSSCG00000014049	UNC5A	unc-5 netrin receptor A	1.26	17.2267	-3.77315
ENSMUSG00000074715	ENSSSCG00000016871	CCL28	C-C motif chemokine ligand 28	0.44	6	-3.76939
ENSMUSG00000006403	ENSSSCG00000006359	ADAMTS4	ADAM metallopeptidase with thrombospondin type 1 motif 4	25.6733	349.42	-3.76662
ENSMUSG00000059108	ENSSSCG00000014565	Ifitm6	interferon induced transmembrane protein 6	16.4567	222.817	-3.75911
ENSMUSG00000027015	ENSSSCG00000025049	CYBRD1	cytochrome b reductase 1	0.43	5.8	-3.75364
ENSMUSG00000005087	ENSSSCG00000013297	CD44	CD44 molecule (Indian blood group)	69.1667	926.693	-3.74394
ENSMUSG00000026874	ENSSSCG00000005512	C5	complement C5	2.36667	31.7067	-3.74386
ENSMUSG00000050944	ENSSSCG00000017794	EFCAB5	EF-hand calcium binding domain 5	0.126667	1.69333	-3.74076
ENSMUSG00000039457	ENSSSCG00000007927	PPL	periplakin	2.22333	29.69	-3.73918
ENSMUSG00000044626	ENSSSCG00000011793	LIPH	lipase H	1.70333	22.7033	-3.73647
ENSMUSG00000030559	ENSSSCG00000033878	RAB38	RAB38, member RAS oncogene family	3.99333	53.1933	-3.73558
ENSMUSG00000006930	ENSSSCG00000017427	HAP1	huntingtin associated protein 1	4.77	63.5067	-3.73485
ENSMUSG00000024862	ENSSSCG00000012955	KLC2	kinesin light chain 2	13.5933	179.107	-3.71985
ENSMUSG00000022037	ENSSSCG00000009668	CLU	clusterin	263.143	3455.13	-3.71482
ENSMUSG00000026110	ENSSSCG00000008188	MGAT4A	alpha-1,3-mannosyl-glycoprotein 4-beta-N-acetylglucosaminyltransferase A	5.69	74.62	-3.71306
ENSMUSG00000029120	ENSSSCG00000008712	PPP2R2C	protein phosphatase 2 regulatory subunit Bgamma	0.1	1.30667	-3.70782
ENSMUSG00000022512	ENSSSCG00000040904	CLDN1	claudin 1	3.91	51.05	-3.70667
ENSMUSG00000039701	ENSSSCG00000023174	USP53	ubiquitin specific peptidase 53	2.67667	34.9	-3.70472
ENSMUSG00000040812	ENSSSCG00000040838	AGBL2	ATP/GTP binding protein like 2	0.283333	3.68667	-3.70174
ENSMUSG00000010064	ENSSSCG00000011397	SLC38A3	solute carrier family 38 member 3	2.08333	27.0933	-3.70097
ENSMUSG00000021952	ENSSSCG00000009276	XPO4	exportin 4	4.81333	62.1133	-3.68979
ENSMUSG00000037747	ENSSSCG00000039215	PHYHIPL	phytanoyl-CoA 2-hydroxylase interacting protein like	0.256667	3.30333	-3.68595
ENSMUSG00000033581	ENSSSCG00000011795	IGF2BP2	insulin like growth factor 2 mRNA binding protein 2	3.12	40.1167	-3.68458
ENSMUSG00000079511	ENSSSCG00000008270	Gm42688	--	1.77333	22.7367	-3.68049
ENSMUSG00000023393	ENSSSCG00000040931	SLC17A9	solute carrier family 17 member 9	4.22	54.0433	-3.6788
ENSMUSG00000032207	ENSSSCG00000004596	LIPC	lipase C, hepatic type	0.743333	9.49667	-3.67534
ENSMUSG00000034145	ENSSSCG00000002398	TMEM63C	transmembrane protein 63C	0.183333	2.34	-3.67397
ENSMUSG00000024846	ENSSSCG00000012960	CST6	cystatin E/M	8.34	106.343	-3.67254
ENSMUSG00000041660	ENSSSCG00000013337	BBOX1	gamma-butyrobetaine hydroxylase 1	0.29	3.68667	-3.66819
ENSMUSG00000044716	ENSSSCG00000008702	DOK7	docking protein 7	0.74	9.40333	-3.66758
ENSMUSG00000021638	ENSSSCG00000021514	OCLN	occludin	2.26667	28.7133	-3.66308
ENSMUSG00000009356	ENSSSCG00000017636	LPO	lactoperoxidase	0.0266667	0.336667	-3.65821
ENSMUSG00000021707	ENSSSCG00000031117	DHFR	dihydrofolate reductase	2.67	33.6533	-3.65584
ENSMUSG00000051499	ENSSSCG00000015450	ZNF786	zinc finger protein 786	0.383333	4.82667	-3.65436
ENSMUSG00000002588	ENSSSCG00000015332	PON1	paraoxonase 1	1.99667	25.0533	-3.64934
ENSMUSG00000025658	ENSSSCG00000012164	CNKSR2	connector enhancer of kinase suppressor of Ras 2	0.04	0.5	-3.64386
ENSMUSG00000103749	ENSSSCG00000023485	PCDHGB5	protocadherin gamma subfamily B, 5	0.673333	8.38667	-3.6387
ENSMUSG00000031488	ENSSSCG00000015823	RAB11FIP1	RAB11 family interacting protein 1	3.30667	41.16	-3.63779
ENSMUSG00000030494	ENSSSCG00000022312	RHPN2	rhophilin Rho GTPase binding protein 2	3.8	47.13	-3.63257
ENSMUSG00000056078	ENSSSCG00000010444	LIPM	lipase family member M	0.0666667	0.826667	-3.63227
ENSMUSG00000005220	ENSSSCG00000008813	CORIN	corin, serine peptidase	0.346667	4.29333	-3.63048
ENSMUSG00000027956	ENSSSCG00000008874	TMEM144	transmembrane protein 144	1.64333	20.1433	-3.61561
ENSMUSG00000044364	ENSSSCG00000035262	TMEM74B	transmembrane protein 74B	0.146667	1.79667	-3.61471
ENSMUSG00000017718	ENSSSCG00000033636	AFMID	arylformamidase	2.18333	26.7067	-3.6126
ENSMUSG00000041817	ENSSSCG00000014076	FAM169A	family with sequence similarity 169 member A	0.173333	2.12	-3.61244
ENSMUSG00000030380	ENSSSCG00000031562	MZF1	myeloid zinc finger 1	0.523333	6.36	-3.60322
ENSMUSG00000022362	ENSSSCG00000021744	Gm29394	--	1.52333	18.5067	-3.60274
ENSMUSG00000051379	ENSSSCG00000007079	FLRT3	fibronectin leucine rich transmembrane protein 3	1.91667	23.2833	-3.60263
ENSMUSG00000033658	ENSSSCG00000002722	DDX19B	DEAD-box helicase 19B	4.11667	49.8333	-3.59756
ENSMUSG00000025321	ENSSSCG00000015375	ITGB8	integrin subunit beta 8	1.91667	23.17	-3.59559
ENSMUSG00000027048	ENSSSCG00000015926	ABCB11	ATP binding cassette subfamily B member 11	0.09	1.08333	-3.58941
ENSMUSG00000027784	ENSSSCG00000023434	PPM1L	protein phosphatase, Mg2+/Mn2+ dependent 1L	2.65	31.87	-3.58813
ENSMUSG00000024869	ENSSSCG00000035645	Gm49405	--	0.956667	11.4933	-3.58664
ENSMUSG00000067220	ENSSSCG00000038160	CNGA1	cyclic nucleotide gated channel subunit alpha 1	0.0166667	0.2	-3.58496
ENSMUSG00000040543	ENSSSCG00000017890	PITPNM3	PITPNM family member 3	1.13333	13.5833	-3.58319
ENSMUSG00000027834	ENSSSCG00000011740	SERPINI1	serpin family I member 1	1.09667	13.12	-3.58057
ENSMUSG00000035829	ENSSSCG00000005761	PPP1R26	protein phosphatase 1 regulatory subunit 26	0.73	8.71333	-3.57726
ENSMUSG00000032854	ENSSSCG00000031904	UGT8	UDP glycosyltransferase 8	0.5	5.96667	-3.57693
ENSMUSG00000053216	ENSSSCG00000001131	BTN2A2	butyrophilin subfamily 2 member A2	0.34	4.05333	-3.5755
ENSMUSG00000031785	ENSSSCG00000002815	ADGRG1	adhesion G protein-coupled receptor G1	23.9167	284.41	-3.57188
ENSMUSG00000054204	ENSSSCG00000039057	ALKAL2	ALK and LTK ligand 2	0.466667	5.54333	-3.57029
ENSMUSG00000026398	ENSSSCG00000024975	NR5A2	nuclear receptor subfamily 5 group A member 2	1.06	12.57	-3.56785
ENSMUSG00000079262	ENSSSCG00000000584	Slco1a6	solute carrier organic anion transporter family, member 1a6	0.06	0.706667	-3.558
ENSMUSG00000029596	ENSSSCG00000009870	SDSL	serine dehydratase like	2.49333	29.3633	-3.55787
ENSMUSG00000021636	ENSSSCG00000016959	MARVELD2	MARVEL domain containing 2	2.47667	29.1567	-3.55735
ENSMUSG00000021209	ENSSSCG00000002474	PPP4R4	protein phosphatase 4 regulatory subunit 4	0.743333	8.73667	-3.555
ENSMUSG00000035930	ENSSSCG00000002737	CHST4	carbohydrate sulfotransferase 4	0.04	0.47	-3.55459
ENSMUSG00000063820	ENSSSCG00000008899	ARL9	ADP ribosylation factor like GTPase 9	0.21	2.46667	-3.5541
ENSMUSG00000054477	ENSSSCG00000014213	Kcnn2	potassium intermediate/small conductance calcium-activated channel, subfamily N, member 2	0.33	3.86667	-3.55055
ENSMUSG00000045319	ENSSSCG00000022247	PROSER2	proline and serine rich 2	1.59333	18.65	-3.54906
ENSMUSG00000049620	ENSSSCG00000030518	PRSS33	serine protease 33	0.0633333	0.74	-3.54649
ENSMUSG00000028158	ENSSSCG00000009179	MTTP	microsomal triglyceride transfer protein	2.44333	28.5433	-3.54623
ENSMUSG00000026514	ENSSSCG00000034972	CNIH3	cornichon family AMPA receptor auxiliary protein 3	0.0833333	0.973333	-3.54597
ENSMUSG00000017344	ENSSSCG00000027801	VTN	vitronectin	20.1633	234.633	-3.5406
ENSMUSG00000032739	ENSSSCG00000024810	PRAM1	PML-RARA regulated adaptor molecule 1	2.35667	27.4167	-3.54023
ENSMUSG00000026080	ENSSSCG00000008175	CHST10	carbohydrate sulfotransferase 10	2.20333	25.51	-3.5333
ENSMUSG00000021364	ENSSSCG00000001045	ELOVL2	ELOVL fatty acid elongase 2	0.0533333	0.616667	-3.53138
ENSMUSG00000030431	ENSSSCG00000035417	TMEM238	transmembrane protein 238	7.11	82.0333	-3.52829
ENSMUSG00000045532	ENSSSCG00000039101	C1QL1	complement C1q like 1	0.55	6.34333	-3.52774
ENSMUSG00000032839	ENSSSCG00000011681	TRPC1	transient receptor potential cation channel subfamily C member 1	1.50667	17.3767	-3.52772
ENSMUSG00000031861	ENSSSCG00000013932	LPAR2	lysophosphatidic acid receptor 2	0.9	10.3267	-3.52031
ENSMUSG00000048905	ENSSSCG00000001560	BNIP5	BCL2 interacting protein 5	0.19	2.17667	-3.51805
ENSMUSG00000003849	ENSSSCG00000002754	NQO1	NAD(P)H quinone dehydrogenase 1	9.02	102.89	-3.51183
ENSMUSG00000073758	ENSSSCG00000028892	SH3D21	SH3 domain containing 21	3.81	43.3267	-3.50739
ENSMUSG00000037553	ENSSSCG00000003561	ZDHHC18	zinc finger DHHC-type palmitoyltransferase 18	17.7267	201.187	-3.50454
ENSMUSG00000031530	ENSSSCG00000015850	DUSP4	dual specificity phosphatase 4	8.34	94.48	-3.50189
ENSMUSG00000000301	ENSSSCG00000018055	PEMT	phosphatidylethanolamine N-methyltransferase	5.62667	63.31	-3.49208
ENSMUSG00000024211	ENSSSCG00000022865	GRM8	glutamate metabotropic receptor 8	0.0566667	0.636667	-3.48997
ENSMUSG00000027298	ENSSSCG00000004744	TYRO3	TYRO3 protein tyrosine kinase	3.4	38.0533	-3.48442
ENSMUSG00000042642	ENSSSCG00000006538	FLAD1	flavin adenine dinucleotide synthetase 1	12.3733	138.427	-3.48382
ENSMUSG00000005836	ENSSSCG00000003702	GATA6	GATA binding protein 6	2.94	32.8533	-3.48215
ENSMUSG00000052819	ENSSSCG00000013733	BEST2	bestrophin 2	0.02	0.223333	-3.48113
ENSMUSG00000109398	ENSSSCG00000003322	Gm3854	zinc finger protein 72 pseudogene	0.0966667	1.07667	-3.47741
ENSMUSG00000070644	ENSSSCG00000015276	ETNK2	ethanolamine kinase 2	0.543333	6.04333	-3.47544
ENSMUSG00000003534	ENSSSCG00000001382	DDR1	discoidin domain receptor tyrosine kinase 1	13.51	150.257	-3.47533
ENSMUSG00000027068	ENSSSCG00000015930	DHRS9	dehydrogenase/reductase 9	1.78	19.74	-3.47117
ENSMUSG00000078963	ENSSSCG00000005778	HSBP1L1	heat shock factor binding protein 1 like 1	1.53333	17.0033	-3.47107
ENSMUSG00000035694	ENSSSCG00000000517	CAPS2	calcyphosine 2	0.0833333	0.923333	-3.46989
ENSMUSG00000050440	ENSSSCG00000035436	Hamp/Hamp2	hepcidin antimicrobial peptide	0.156667	1.73333	-3.46778
ENSMUSG00000035041	ENSSSCG00000013501	CREB3L3	cAMP responsive element binding protein 3 like 3	3.39	37.4	-3.46368
ENSMUSG00000026893	ENSSSCG00000027472	GCA	grancalcin	2.65	29.1467	-3.45927
ENSMUSG00000062480	ENSSSCG00000004049	ACAT2	acetyl-CoA acetyltransferase 2	5.19333	57.0033	-3.45631
ENSMUSG00000030160	ENSSSCG00000032431	TMEM52B	transmembrane protein 52B	0.11	1.20667	-3.45545
ENSMUSG00000048899	ENSSSCG00000003968	RIMKLA	ribosomal modification protein rimK like family member A	0.09	0.986667	-3.45457
ENSMUSG00000021569	ENSSSCG00000034522	TRIP13	thyroid hormone receptor interactor 13	2.9	31.7767	-3.45384
ENSMUSG00000026691	ENSSSCG00000023472	FMO3	flavin containing dimethylaniline monoxygenase 3	0.756667	8.25667	-3.44783
ENSMUSG00000046854	ENSSSCG00000005629	PIP5KL1	phosphatidylinositol-4-phosphate 5-kinase like 1	0.0266667	0.29	-3.44294
ENSMUSG00000054342	ENSSSCG00000003069	KCNN4	potassium calcium-activated channel subfamily N member 4	13.27	144.26	-3.44243
ENSMUSG00000032473	ENSSSCG00000011657	CLDN18	claudin 18	0.0233333	0.253333	-3.44057
ENSMUSG00000036169	ENSSSCG00000021126	SOSTDC1	sclerostin domain containing 1	2.89667	31.34	-3.43554
ENSMUSG00000030032	ENSSSCG00000008282	WDR54	WD repeat domain 54	1.98667	21.44	-3.43188
ENSMUSG00000063142	ENSSSCG00000010325	KCNMA1	potassium calcium-activated channel subfamily M alpha 1	1.24	13.38	-3.43167
ENSMUSG00000050967	ENSSSCG00000008166	CREG2	cellular repressor of E1A stimulated genes 2	0.28	3.01333	-3.42786
ENSMUSG00000093910	ENSSSCG00000037890	Zfp853	zinc finger protein 853	0.123333	1.32667	-3.42717
ENSMUSG00000031626	ENSSSCG00000036679	SORBS2	sorbin and SH3 domain containing 2	10.36	111.393	-3.42657
ENSMUSG00000022602	ENSSSCG00000038965	ARC	activity regulated cytoskeleton associated protein	0.666667	7.15	-3.42291
ENSMUSG00000062859	ENSSSCG00000001535	TCP11	t-complex 11	0.113333	1.21333	-3.42033
ENSMUSG00000052293	ENSSSCG00000038615	TAF9	TATA-box binding protein associated factor 9	5.09333	54.5033	-3.41966
ENSMUSG00000116895	ENSSSCG00000004010	9030025P20Rik/Gm3435	RIKEN cDNA 9030025P20 gene	1	10.68	-3.41684
ENSMUSG00000029490	ENSSSCG00000026084	SLC49A3	solute carrier family 49 member 3	9.49	100.937	-3.4109
ENSMUSG00000024176	ENSSSCG00000037970	SOX8	SRY-box transcription factor 8	0.743333	7.88667	-3.40733
ENSMUSG00000042724	ENSSSCG00000002329	MAP3K9	mitogen-activated protein kinase kinase kinase 9	0.476667	5.05667	-3.40713
ENSMUSG00000094985	ENSSSCG00000029268	TOPAZ1	testis and ovary specific PAZ domain containing 1	0.07	0.74	-3.4021
ENSMUSG00000040183	ENSSSCG00000004322	ANKRD6	ankyrin repeat domain 6	0.7	7.39667	-3.40145
ENSMUSG00000031278	ENSSSCG00000012583	ACSL4	acyl-CoA synthetase long chain family member 4	24.19	255.477	-3.40071
ENSMUSG00000022843	ENSSSCG00000021581	CLCN2	chloride voltage-gated channel 2	3.50667	37.02	-3.40013
ENSMUSG00000078439	ENSSSCG00000038067	SMIM24	small integral membrane protein 24	13.4	141.187	-3.3973
ENSMUSG00000046961	ENSSSCG00000011888	GPR156	G protein-coupled receptor 156	0.176667	1.86	-3.3962
ENSMUSG00000078193	ENSSSCG00000034227	Gm2000	ribosomal protein L35 pseudogene	79.88	837.54	-3.39025
ENSMUSG00000090877	ENSSSCG00000029160	Hspa1b	heat shock protein 1B	18.24	191.053	-3.3888
ENSMUSG00000051853	ENSSSCG00000031381	ARF3	ADP ribosylation factor 3	50.1967	524.813	-3.38614
ENSMUSG00000063428	ENSSSCG00000004401	DDO	D-aspartate oxidase	2.92333	30.4367	-3.38012
ENSMUSG00000022382	ENSSSCG00000027365	WNT7B	Wnt family member 7B	4.12	42.78	-3.37622
ENSMUSG00000014813	ENSSSCG00000009642	STC1	stanniocalcin 1	12.5567	129.643	-3.36802
ENSMUSG00000051390	ENSSSCG00000001507	ZBTB22	zinc finger and BTB domain containing 22	18.0233	186.077	-3.36796
ENSMUSG00000042814	ENSSSCG00000039612	Mcts2	malignant T cell amplified sequence 2	11.8467	121.757	-3.36145
ENSMUSG00000029123	ENSSSCG00000035020	STK32B	serine/threonine kinase 32B	1.19667	12.2967	-3.36117
ENSMUSG00000032171	ENSSSCG00000039619	PIN1	peptidylprolyl cis/trans isomerase, NIMA-interacting 1	11.8233	120.717	-3.35192
ENSMUSG00000025105	ENSSSCG00000001798	BNC1	basonuclin 1	0.356667	3.63333	-3.34865
ENSMUSG00000029338	ENSSSCG00000009256	ANTXR2	ANTXR cell adhesion molecule 2	30.7567	312.827	-3.34639
ENSMUSG00000019891	ENSSSCG00000004254	DCBLD1	discoidin, CUB and LCCL domain containing 1	5.54333	56.34	-3.34533
ENSMUSG00000034783	ENSSSCG00000008319	CD207	CD207 molecule	0.803333	8.15333	-3.34332
ENSMUSG00000028214	ENSSSCG00000006105	GEM	GTP binding protein overexpressed in skeletal muscle	8.44667	85.6567	-3.34211
ENSMUSG00000053646	ENSSSCG00000011346	PLXNB1	plexin B1	2.97	30.1033	-3.34139
ENSMUSG00000029862	ENSSSCG00000016464	CLCN1	chloride voltage-gated channel 1	2.64333	26.67	-3.33479
ENSMUSG00000042250	ENSSSCG00000006587	PGLYRP4	peptidoglycan recognition protein 4	0.153333	1.53667	-3.32506
ENSMUSG00000040009	ENSSSCG00000010046	GNAZ	G protein subunit alpha z	0.983333	9.84667	-3.32388
ENSMUSG00000036790	ENSSSCG00000012724	SLITRK2	SLIT and NTRK like family member 2	0.21	2.09333	-3.31734
ENSMUSG00000017776	ENSSSCG00000038989	CRK	CRK proto-oncogene, adaptor protein	62.39	619.687	-3.31215
ENSMUSG00000022537	ENSSSCG00000011826	TMEM44	transmembrane protein 44	4.27	42.3967	-3.31164
ENSMUSG00000021594	ENSSSCG00000017103	SRD5A1	steroid 5 alpha-reductase 1	1.77667	17.5867	-3.30724
ENSMUSG00000023903	ENSSSCG00000021569	MMP25	matrix metallopeptidase 25	1.83333	18.1467	-3.30716
ENSMUSG00000063626	ENSSSCG00000015830	UNC5D	unc-5 netrin receptor D	0.113333	1.11667	-3.30055
ENSMUSG00000040490	ENSSSCG00000001597	LRFN2	leucine rich repeat and fibronectin type III domain containing 2	0.0366667	0.36	-3.29546
ENSMUSG00000052751	ENSSSCG00000033708	REPIN1	replication initiator 1	5.11333	49.6933	-3.28072
ENSMUSG00000036022	ENSSSCG00000012685	FAM122B	family with sequence similarity 122B	3.84	37.22	-3.2769
ENSMUSG00000006469	ENSSSCG00000040105	SLC34A3	solute carrier family 34 member 3	0.0433333	0.42	-3.27684
ENSMUSG00000092572	ENSSSCG00000004889	SERPINB10	serpin family B member 10	0.613333	5.93667	-3.27491
ENSMUSG00000044037	ENSSSCG00000021997	ALS2CL	ALS2 C-terminal like	6.25667	60.45	-3.27228
ENSMUSG00000013150	ENSSSCG00000024750	GFOD2	glucose-fructose oxidoreductase domain containing 2	4.22	40.76	-3.27184
ENSMUSG00000015083	ENSSSCG00000005840	C8G	complement C8 gamma chain	1.48333	14.3267	-3.27179
ENSMUSG00000044080	ENSSSCG00000031053	S100A1	S100 calcium binding protein A1	146.69	1413.42	-3.26835
ENSMUSG00000032066	ENSSSCG00000015039	BCO2	beta-carotene oxygenase 2	1.15667	11.1433	-3.26814
ENSMUSG00000026672	ENSSSCG00000023247	OPTN	optineurin	9.83667	94.3133	-3.26122
ENSMUSG00000052117	ENSSSCG00000005452	C9orf152	chromosome 9 open reading frame 152	0.936667	8.98	-3.26111
ENSMUSG00000005763	ENSSSCG00000006309	CD247	CD247 molecule	0.716667	6.86	-3.25883
ENSMUSG00000030321	ENSSSCG00000011587	EFCAB12	EF-hand calcium binding domain 12	0.143333	1.37	-3.25673
ENSMUSG00000032092	ENSSSCG00000015091	MPZL2	myelin protein zero like 2	6.41	61.17	-3.25443
ENSMUSG00000024654	ENSSSCG00000013065	ASRGL1	asparaginase and isoaspartyl peptidase 1	7.85333	74.6767	-3.24928
ENSMUSG00000068547	ENSSSCG00000006932	CLCA4	chloride channel accessory 4	0.0266667	0.253333	-3.24793
ENSMUSG00000076609	ENSSSCG00000036224	IGKC	immunoglobulin kappa constant	0.7	6.61667	-3.24068
ENSMUSG00000033308	ENSSSCG00000006878	DPYD	dihydropyrimidine dehydrogenase	1.87	17.6133	-3.23556
ENSMUSG00000045215	ENSSSCG00000003736	ASXL3	ASXL transcriptional regulator 3	0.1	0.94	-3.23266
ENSMUSG00000020905	ENSSSCG00000017995	USP43	ubiquitin specific peptidase 43	0.54	5.06667	-3.23001
ENSMUSG00000040367	ENSSSCG00000029092	LRRD1	leucine rich repeats and death domain containing 1	0.03	0.28	-3.22239
ENSMUSG00000023912	ENSSSCG00000001720	SLC25A27	solute carrier family 25 member 27	1.50667	14.04	-3.22011
ENSMUSG00000054939	ENSSSCG00000007958	ZNF174	zinc finger protein 174	0.596667	5.55667	-3.21922
ENSMUSG00000017861	ENSSSCG00000007366	MYBL2	MYB proto-oncogene like 2	2.82333	26.2767	-3.21831
ENSMUSG00000058447	ENSSSCG00000029170	Gm26920	--	0.196667	1.83	-3.21802
ENSMUSG00000018554	ENSSSCG00000017938	YBX2	Y-box binding protein 2	1.5	13.9433	-3.21654
ENSMUSG00000044576	ENSSSCG00000008572	GAREM2	GRB2 associated regulator of MAPK1 subtype 2	1.09	10.11	-3.21338
ENSMUSG00000021928	ENSSSCG00000009393	EBPL	EBP like	5.59	51.7	-3.20924
ENSMUSG00000071716	ENSSSCG00000000148	Apol7e (includes others)	apolipoprotein L 7e	0.193333	1.78667	-3.20811
ENSMUSG00000074483	ENSSSCG00000006493	BGLAP	bone gamma-carboxyglutamate protein	0.14	1.29	-3.20387
ENSMUSG00000045005	ENSSSCG00000016140	FZD5	frizzled class receptor 5	1.52	13.97	-3.20019
ENSMUSG00000032350	ENSSSCG00000001488	GCLC	glutamate-cysteine ligase catalytic subunit	8.34333	76.5467	-3.19764
ENSMUSG00000030054	ENSSSCG00000031176	GP9	glycoprotein IX platelet	0.37	3.39333	-3.19711
ENSMUSG00000026692	ENSSSCG00000015266	FMO4	flavin containing dimethylaniline monoxygenase 4	0.57	5.22667	-3.19686
ENSMUSG00000037709	ENSSSCG00000026196	Fam13a	family with sequence similarity 13, member A	4.20667	38.3767	-3.18948
ENSMUSG00000027831	ENSSSCG00000011726	VEPH1	ventricular zone expressed PH domain containing 1	0.206667	1.88	-3.18536
ENSMUSG00000022790	ENSSSCG00000011906	IGSF11	immunoglobulin superfamily member 11	0.15	1.35667	-3.17703
ENSMUSG00000002032	ENSSSCG00000029395	TMEM25	transmembrane protein 25	0.54	4.88333	-3.17683
ENSMUSG00000035105	ENSSSCG00000001963	EGLN3	egl-9 family hypoxia inducible factor 3	13.1967	119.333	-3.17675
ENSMUSG00000050747	ENSSSCG00000001235	TRIM15	tripartite motif containing 15	0.08	0.723333	-3.17659
ENSMUSG00000004233	ENSSSCG00000027153	WARS2	tryptophanyl tRNA synthetase 2, mitochondrial	2.05	18.53	-3.17617
ENSMUSG00000000296	ENSSSCG00000004225	TPD52L1	TPD52 like 1	8.32333	75.2267	-3.17601
ENSMUSG00000001025	ENSSSCG00000021084	S100A6	S100 calcium binding protein A6	2269.84	20504.2	-3.17526
ENSMUSG00000000567	ENSSSCG00000017251	SOX9	SRY-box transcription factor 9	8.95	80.8133	-3.17463
ENSMUSG00000040612	ENSSSCG00000035124	ILDR2	immunoglobulin like domain containing receptor 2	3.15667	28.4867	-3.17381
ENSMUSG00000036718	ENSSSCG00000007557	MICALL2	MICAL like 2	3.37	30.3833	-3.17246
ENSMUSG00000030468	ENSSSCG00000022906	SIGLEC10	sialic acid binding Ig like lectin 10	1.15667	10.4167	-3.17085
ENSMUSG00000040594	ENSSSCG00000017000	RANBP17	RAN binding protein 17	0.59	5.31	-3.16993
ENSMUSG00000071658	ENSSSCG00000032197	GNG3	G protein subunit gamma 3	0.0266667	0.24	-3.16992
ENSMUSG00000025279	ENSSSCG00000032019	DNASE1L3	deoxyribonuclease 1 like 3	1.15333	10.3767	-3.16946
ENSMUSG00000057948	ENSSSCG00000017200	UNC13D	unc-13 homolog D	3.89333	35	-3.16828
ENSMUSG00000031438	ENSSSCG00000012551	RNF128	ring finger protein 128	6.53333	58.6233	-3.16558
ENSMUSG00000050677	ENSSSCG00000028085	CCDC96	coiled-coil domain containing 96	0.09	0.806667	-3.16398
ENSMUSG00000017724	ENSSSCG00000017379	ETV4	ETS variant transcription factor 4	15.5433	139.083	-3.16158
ENSMUSG00000030402	ENSSSCG00000037001	PPM1N	protein phosphatase, Mg2+/Mn2+ dependent 1N (putative)	0.116667	1.04333	-3.16074
ENSMUSG00000028378	ENSSSCG00000021386	PTGR1	prostaglandin reductase 1	22.9167	204.65	-3.15869
ENSMUSG00000071506	ENSSSCG00000031799	TMEM139	transmembrane protein 139	1.64	14.6433	-3.15848
ENSMUSG00000033405	ENSSSCG00000027551	NUDT15	nudix hydrolase 15	2.13667	19.0067	-3.15307
ENSMUSG00000027358	ENSSSCG00000039442	BMP2	bone morphogenetic protein 2	2.92333	25.9733	-3.15134
ENSMUSG00000025170	ENSSSCG00000017133	RAB40B	RAB40B, member RAS oncogene family	7.34	64.9333	-3.14511
ENSMUSG00000040213	ENSSSCG00000006925	KYAT3	kynurenine aminotransferase 3	6.06	53.5233	-3.14278
ENSMUSG00000039217	ENSSSCG00000015037	IL18	interleukin 18	33.4267	294.65	-3.13993
ENSMUSG00000067206	ENSSSCG00000008832	LRRC66	leucine rich repeat containing 66	0.176667	1.55667	-3.13936
ENSMUSG00000005968	ENSSSCG00000006620	TUFT1	tuftelin 1	4.74667	41.8167	-3.13909
ENSMUSG00000035914	ENSSSCG00000001917	CD276	CD276 molecule	51.4633	453.023	-3.13797
ENSMUSG00000021789	ENSSSCG00000010336	SFTPA1	surfactant protein A1	0.0166667	0.146667	-3.1375
ENSMUSG00000024409	ENSSSCG00000050408	PSORS1C2	psoriasis susceptibility 1 candidate 2	0.23	2.01667	-3.13227
ENSMUSG00000048399	ENSSSCG00000011812	TPRG1	tumor protein p63 regulated 1	0.206667	1.81	-3.13061
ENSMUSG00000004748	ENSSSCG00000010007	MTFP1	mitochondrial fission process 1	4.88	42.7033	-3.1294
ENSMUSG00000041135	ENSSSCG00000024096	RIPK2	receptor interacting serine/threonine kinase 2	7.08667	61.9533	-3.128
ENSMUSG00000032860	ENSSSCG00000040207	P2RY2	purinergic receptor P2Y2	9.45333	82.3033	-3.12206
ENSMUSG00000024987	ENSSSCG00000010475	CYP26A1	cytochrome P450 family 26 subfamily A member 1	1.00667	8.76	-3.12134
ENSMUSG00000021211	ENSSSCG00000011147	Akr1c12/Akr1c13	aldo-keto reductase family 1, member C13	2.15333	18.7267	-3.12045
ENSMUSG00000032806	ENSSSCG00000025766	SLC10A3	solute carrier family 10 member 3	16.42	142.713	-3.11959
ENSMUSG00000057766	ENSSSCG00000003708	ANKRD29	ankyrin repeat domain 29	2.61	22.5833	-3.11314
ENSMUSG00000023905	ENSSSCG00000027130	TNFRSF12A	TNF receptor superfamily member 12A	103.81	897.683	-3.11226
ENSMUSG00000027456	ENSSSCG00000007189	SDCBP2	syndecan binding protein 2	1.99333	17.2333	-3.11195
ENSMUSG00000022996	ENSSSCG00000000182	WNT10B	Wnt family member 10B	1.76667	15.2467	-3.10939
ENSMUSG00000022805	ENSSSCG00000011892	CFAP91	cilia and flagella associated protein 91	0.193333	1.66333	-3.10492
ENSMUSG00000048442	ENSSSCG00000038844	SMIM5	small integral membrane protein 5	0.893333	7.68	-3.10384
ENSMUSG00000020042	ENSSSCG00000000162	BTBD11	BTB domain containing 11	1.76	15.0967	-3.10058
ENSMUSG00000029205	ENSSSCG00000024428	CHRNA9	cholinergic receptor nicotinic alpha 9 subunit	0.0233333	0.2	-3.09954
ENSMUSG00000052861	ENSSSCG00000045529	DNAH6	dynein axonemal heavy chain 6	0.0233333	0.2	-3.09954
ENSMUSG00000016757	ENSSSCG00000000034	TTLL12	tubulin tyrosine ligase like 12	14.57	124.75	-3.09797
ENSMUSG00000021057	ENSSSCG00000002268	AKAP5	A-kinase anchoring protein 5	0.0833333	0.713333	-3.09761
ENSMUSG00000033577	ENSSSCG00000004478	MYO6	myosin VI	7.65667	65.4867	-3.09641
ENSMUSG00000006958	ENSSSCG00000025270	CHRD	chordin	7.12667	60.9433	-3.09617
ENSMUSG00000034449	ENSSSCG00000017690	DHRS11	dehydrogenase/reductase 11	11.1833	95.4433	-3.09329
ENSMUSG00000026315	ENSSSCG00000004888	SERPINB8	serpin family B member 8	6.70667	57.2233	-3.09294
ENSMUSG00000037846	ENSSSCG00000039707	RTKN2	rhotekin 2	0.176667	1.50667	-3.09226
ENSMUSG00000051147	ENSSSCG00000026893	NAT1	N-acetyltransferase 1	11.42	97.3567	-3.09172
ENSMUSG00000021733	ENSSSCG00000011218	SLC4A7	solute carrier family 4 member 7	5.33333	45.2367	-3.08438
ENSMUSG00000059552	ENSSSCG00000017950	TP53	tumor protein p53	45.3433	383.903	-3.08178
ENSMUSG00000032202	ENSSSCG00000004612	RAB27A	RAB27A, member RAS oncogene family	4.76333	40.31	-3.08109
ENSMUSG00000036902	ENSSSCG00000026318	NETO2	neuropilin and tolloid like 2	0.883333	7.46667	-3.07943
ENSMUSG00000045027	ENSSSCG00000035594	PRSS22	serine protease 22	1.97333	16.65	-3.07682
ENSMUSG00000055480	ENSSSCG00000008892	ZNF43	zinc finger protein 43	0.7	5.86333	-3.06629
ENSMUSG00000024653	ENSSSCG00000013060	SCGB1A1	secretoglobin family 1A member 1	0.54	4.52	-3.06529
ENSMUSG00000031016	ENSSSCG00000013411	WEE1	WEE1 G2 checkpoint kinase	4.20333	35.04	-3.0594
ENSMUSG00000031995	ENSSSCG00000015246	ST14	suppression of tumorigenicity 14	13.62	113.347	-3.05694
ENSMUSG00000037991	ENSSSCG00000022149	RMI2	RecQ mediated genome instability 2	0.43	3.57	-3.05352
ENSMUSG00000031298	ENSSSCG00000029756	ADGRG2	adhesion G protein-coupled receptor G2	2.37	19.6533	-3.05182
ENSMUSG00000039903	ENSSSCG00000021598	EVA1C	eva-1 homolog C	1.9	15.75	-3.05128
ENSMUSG00000024979	ENSSSCG00000010632	TECTB	tectorin beta	0.0966667	0.8	-3.04891
ENSMUSG00000047583	ENSSSCG00000003779	TYW3	tRNA-yW synthesizing protein 3 homolog	1.59667	13.2	-3.0474
ENSMUSG00000029263	ENSSSCG00000039991	PIGG	phosphatidylinositol glycan anchor biosynthesis class G	3.2	26.41	-3.04494
ENSMUSG00000021219	ENSSSCG00000033093	RGS6	regulator of G protein signaling 6	0.543333	4.46667	-3.03929
ENSMUSG00000035615	ENSSSCG00000005352	FRMPD1	FERM and PDZ domain containing 1	0.383333	3.15	-3.03868
ENSMUSG00000026272	ENSSSCG00000016402	AGXT	alanine--glyoxylate and serine--pyruvate aminotransferase	0.21	1.72333	-3.03674
ENSMUSG00000027203	ENSSSCG00000032141	DUT	deoxyuridine triphosphatase	18.6267	152.127	-3.02983
ENSMUSG00000032261	ENSSSCG00000032015	SH3BGRL2	SH3 domain binding glutamate rich protein like 2	5.83667	47.58	-3.02714
ENSMUSG00000017009	ENSSSCG00000038594	SDC4	syndecan 4	89.5767	729.48	-3.02567
ENSMUSG00000044117	ENSSSCG00000032956	BMERB1	bMERB domain containing 1	0.293333	2.38667	-3.02438
ENSMUSG00000075012	ENSSSCG00000025588	FJX1	four-jointed box kinase 1	4.2	34.0467	-3.01905
ENSMUSG00000037110	ENSSSCG00000026506	RALGAPA2	Ral GTPase activating protein catalytic subunit alpha 2	2.61667	21.1567	-3.01531
ENSMUSG00000035678	ENSSSCG00000022370	Tnfsf9	tumor necrosis factor (ligand) superfamily, member 9	9.43333	76.2467	-3.01483
ENSMUSG00000021679	ENSSSCG00000014092	S100Z	S100 calcium binding protein Z	0.173333	1.4	-3.01381
ENSMUSG00000024512	ENSSSCG00000039443	Dynap	dynactin associated protein	0.366667	2.95667	-3.01143
ENSMUSG00000020021	ENSSSCG00000000901	FGD6	FYVE, RhoGEF and PH domain containing 6	2.38	19.15	-3.00831
ENSMUSG00000045136	ENSSSCG00000033655	TUBB2B	tubulin beta 2B class IIb	28.7867	231.353	-3.00663
ENSMUSG00000062510	ENSSSCG00000015593	NSL1	NSL1 component of MIS12 kinetochore complex	0.913333	7.33	-3.0046
ENSMUSG00000045009	ENSSSCG00000011561	PRRT3	proline rich transmembrane protein 3	0.0233333	0.186667	-3
ENSMUSG00000046709	ENSSSCG00000009228	MAPK10	mitogen-activated protein kinase 10	0.0333333	0.266667	-3
ENSMUSG00000044505	ENSSSCG00000026259	LINGO4	leucine rich repeat and Ig domain containing 4	0.03	0.24	-3
ENSMUSG00000007476	ENSSSCG00000005664	LRRC8A	leucine rich repeat containing 8 VRAC subunit A	15.2533	122.02	-2.99992
ENSMUSG00000024807	ENSSSCG00000027057	SYVN1	synoviolin 1	31.49	251.5	-2.99759
ENSMUSG00000073802	ENSSSCG00000034120	CDKN2B	cyclin dependent kinase inhibitor 2B	8.56667	68.3	-2.99508
ENSMUSG00000029304	ENSSSCG00000009216	SPP1	secreted phosphoprotein 1	1059.25	8436.06	-2.99352
ENSMUSG00000048029	ENSSSCG00000010664	ENO4	enolase 4	0.15	1.19333	-2.99196
ENSMUSG00000022847	ENSSSCG00000023909	THPO	thrombopoietin	1.9	15.1067	-2.99111
ENSMUSG00000028179	ENSSSCG00000003789	CTH	cystathionine gamma-lyase	4.17667	33.15	-2.98858
ENSMUSG00000040658	ENSSSCG00000026568	DNPH1	2'-deoxynucleoside 5'-phosphate N-hydrolase 1	3.74333	29.64	-2.98515
ENSMUSG00000030246	ENSSSCG00000000576	LDHB	lactate dehydrogenase B	66.9067	529.37	-2.98405
ENSMUSG00000035873	ENSSSCG00000036560	PAWR	pro-apoptotic WT1 regulator	4.35333	34.4333	-2.98361
ENSMUSG00000019767	ENSSSCG00000004087	CCDC170	coiled-coil domain containing 170	0.596667	4.71333	-2.98175
ENSMUSG00000042498	ENSSSCG00000012549	RADX	RPA1 related single stranded DNA binding protein, X-linked	0.116667	0.92	-2.97924
ENSMUSG00000052397	ENSSSCG00000004058	EZR	ezrin	44.0867	347.297	-2.97775
ENSMUSG00000025127	ENSSSCG00000034891	GCGR	glucagon receptor	0.14	1.09333	-2.96523
ENSMUSG00000030317	ENSSSCG00000033000	TIMP4	TIMP metallopeptidase inhibitor 4	0.5	3.9	-2.96347
ENSMUSG00000004891	ENSSSCG00000006474	Nes	nestin	13.9733	108.937	-2.96274
ENSMUSG00000039917	ENSSSCG00000040182	RHBDD2	rhomboid domain containing 2	6.85333	53.4033	-2.96205
ENSMUSG00000031465	ENSSSCG00000015753	ANGPT2	angiopoietin 2	7.47333	58.0167	-2.95664
ENSMUSG00000051043	ENSSSCG00000040989	GPRC5C	G protein-coupled receptor class C group 5 member C	12.81	98.6233	-2.94466
ENSMUSG00000028613	ENSSSCG00000003848	LRP8	LDL receptor related protein 8	1.62333	12.48	-2.94259
ENSMUSG00000024812	ENSSSCG00000005247	TJP2	tight junction protein 2	10.3633	79.6433	-2.94207
ENSMUSG00000030048	ENSSSCG00000037028	Gkn3	gastrokine 3	0.63	4.83667	-2.94059
ENSMUSG00000027849	ENSSSCG00000006758	SYT6	synaptotagmin 6	0.113333	0.87	-2.94044
ENSMUSG00000028128	ENSSSCG00000022447	F3	coagulation factor III, tissue factor	48.89	375.253	-2.94025
ENSMUSG00000035936	ENSSSCG00000001090	ALDH5A1	aldehyde dehydrogenase 5 family member A1	1.71	13.0633	-2.93345
ENSMUSG00000032415	ENSSSCG00000026346	UBE3D	ubiquitin protein ligase E3D	1.44	10.9667	-2.92898
ENSMUSG00000073664	ENSSSCG00000016118	NBEAL1	neurobeachin like 1	4.19667	31.9267	-2.92745
ENSMUSG00000061838	ENSSSCG00000011501	SUCLG2	succinate-CoA ligase GDP-forming subunit beta	13.06	99.1133	-2.92392
ENSMUSG00000039021	ENSSSCG00000005616	TTC16	tetratricopeptide repeat domain 16	0.14	1.06	-2.92057
ENSMUSG00000022788	ENSSSCG00000000530	FGD4	FYVE, RhoGEF and PH domain containing 4	3.21	24.3033	-2.92051
ENSMUSG00000055296	ENSSSCG00000005444	TMEM245	transmembrane protein 245	3.10333	23.4767	-2.91934
ENSMUSG00000021118	ENSSSCG00000002290	PLEK2	pleckstrin 2	3.63667	27.48	-2.91769
ENSMUSG00000032593	ENSSSCG00000011389	AMIGO3	adhesion molecule with Ig like domain 3	2.80333	21.1133	-2.91294
ENSMUSG00000072582	ENSSSCG00000017667	PTRH2	peptidyl-tRNA hydrolase 2	9.83333	73.97	-2.91119
ENSMUSG00000037922	ENSSSCG00000022361	BANK1	B cell scaffold protein with ankyrin repeats 1	0.363333	2.73	-2.90954
ENSMUSG00000021587	ENSSSCG00000014169	PCSK1	proprotein convertase subtilisin/kexin type 1	0.826667	6.20667	-2.90844
ENSMUSG00000110622	ENSSSCG00000038331	Iqcn	IQ motif containing N	0.00666667	0.05	-2.90689
ENSMUSG00000000794	ENSSSCG00000006542	KCNN3	potassium calcium-activated channel subfamily N member 3	0.606667	4.54667	-2.90583
ENSMUSG00000049555	ENSSSCG00000038857	TMIE	transmembrane inner ear	0.543333	4.07	-2.90512
ENSMUSG00000032482	ENSSSCG00000039224	CSPG5	chondroitin sulfate proteoglycan 5	0.563333	4.21667	-2.90404
ENSMUSG00000030606	ENSSSCG00000030597	HAPLN3	hyaluronan and proteoglycan link protein 3	5.3	39.6533	-2.90338
ENSMUSG00000040511	ENSSSCG00000003079	Pvr	poliovirus receptor	16.2	121.16	-2.90285
ENSMUSG00000031906	ENSSSCG00000002764	SMPD3	sphingomyelin phosphodiesterase 3	1.09333	8.17667	-2.90278
ENSMUSG00000019295	ENSSSCG00000008678	TMEM129	transmembrane protein 129, E3 ubiquitin ligase	17.0767	127.657	-2.90217
ENSMUSG00000027582	ENSSSCG00000036595	ZGPAT	zinc finger CCCH-type and G-patch domain containing	12.05	90	-2.90089
ENSMUSG00000030162	ENSSSCG00000000647	OLR1	oxidized low density lipoprotein receptor 1	1.17333	8.73667	-2.89647
ENSMUSG00000031574	ENSSSCG00000034942	STAR	steroidogenic acute regulatory protein	0.956667	7.11667	-2.89511
ENSMUSG00000028334	ENSSSCG00000005373	NANS	N-acetylneuraminate synthase	40.4467	299.39	-2.88793
ENSMUSG00000055723	ENSSSCG00000035397	RRAS2	RAS related 2	32.29	238.167	-2.88281
ENSMUSG00000059562	ENSSSCG00000028139	CCDC154	coiled-coil domain containing 154	0.04	0.293333	-2.87447
ENSMUSG00000060227	ENSSSCG00000023996	GOLM2	golgi membrane protein 2	5.06667	37.1	-2.87231
ENSMUSG00000043541	ENSSSCG00000040550	CASC1	cancer susceptibility 1	0.383333	2.80667	-2.87219
ENSMUSG00000006301	ENSSSCG00000016186	TMBIM1	transmembrane BAX inhibitor motif containing 1	69.4033	507.523	-2.8704
ENSMUSG00000030237	ENSSSCG00000000584	Slco1a4	solute carrier organic anion transporter family, member 1a4	0.0966667	0.706667	-2.86994
ENSMUSG00000039323	ENSSSCG00000035392	IGFBP2	insulin like growth factor binding protein 2	3.07	22.4133	-2.86805
ENSMUSG00000042216	ENSSSCG00000009951	SGSM1	small G protein signaling modulator 1	2.34333	17.1	-2.86736
ENSMUSG00000048616	ENSSSCG00000036437	NOG	noggin	3.37	24.57	-2.86608
ENSMUSG00000051316	ENSSSCG00000028168	TAF7	TATA-box binding protein associated factor 7	3.81333	27.8	-2.86596
ENSMUSG00000024924	ENSSSCG00000005229	VLDLR	very low density lipoprotein receptor	9.60667	69.94	-2.86401
ENSMUSG00000021416	ENSSSCG00000001000	Eci3	enoyl-Coenzyme A delta isomerase 3	2.36	17.1633	-2.86247
ENSMUSG00000068115	ENSSSCG00000007135	NINL	ninein like	0.833333	6.06	-2.86235
ENSMUSG00000030539	ENSSSCG00000031719	SEMA4B	semaphorin 4B	8.38	60.9233	-2.86197
ENSMUSG00000027800	ENSSSCG00000033018	TM4SF1	transmembrane 4 L six family member 1	147.613	1072.91	-2.86163
ENSMUSG00000038264	ENSSSCG00000023165	SEMA7A	semaphorin 7A (John Milton Hagen blood group)	62.7267	455.51	-2.86033
ENSMUSG00000051727	ENSSSCG00000023436	KCTD14	potassium channel tetramerization domain containing 14	3.3	23.9333	-2.85848
ENSMUSG00000032691	ENSSSCG00000013940	NLRP3	NLR family pyrin domain containing 3	3.34	24.2067	-2.85748
ENSMUSG00000046380	ENSSSCG00000037975	JRK	Jrk helix-turn-helix protein	1.44	10.4	-2.85244
ENSMUSG00000031444	ENSSSCG00000009558	F10	coagulation factor X	9.12333	65.88	-2.85221
ENSMUSG00000004885	ENSSSCG00000006472	CRABP2	cellular retinoic acid binding protein 2	20.9933	151.52	-2.85151
ENSMUSG00000025931	ENSSSCG00000001750	PAQR8	progestin and adipoQ receptor family member 8	2.06333	14.8567	-2.84806
ENSMUSG00000074652	ENSSSCG00000007288	MYH7B	myosin heavy chain 7B	0.293333	2.11	-2.84663
ENSMUSG00000090641	ENSSSCG00000008892	ZNF726	zinc finger protein 726	0.82	5.86333	-2.83803
ENSMUSG00000049904	ENSSSCG00000026713	TMEM17	transmembrane protein 17	3.34333	23.8933	-2.83725
ENSMUSG00000035745	ENSSSCG00000029635	GRIN3B	glutamate ionotropic receptor NMDA type subunit 3B	0.05	0.356667	-2.83458
ENSMUSG00000039013	ENSSSCG00000037466	SIGLEC8	sialic acid binding Ig like lectin 8	0.416667	2.96333	-2.83026
ENSMUSG00000020782	ENSSSCG00000033518	LLGL2	LLGL scribble cell polarity complex component 2	8.63333	61.32	-2.82837
ENSMUSG00000046169	ENSSSCG00000016943	ADAMTS6	ADAM metallopeptidase with thrombospondin type 1 motif 6	3.46333	24.55	-2.82549
ENSMUSG00000019987	ENSSSCG00000004195	ARG1	arginase 1	63.96	453.343	-2.82536
ENSMUSG00000038010	ENSSSCG00000008135	CCDC138	coiled-coil domain containing 138	1.56333	11.0733	-2.82439
ENSMUSG00000041949	ENSSSCG00000051585	TANGO6	transport and golgi organization 6 homolog	2.38667	16.86	-2.82054
ENSMUSG00000037617	ENSSSCG00000027587	SPAG1	sperm associated antigen 1	1.26	8.9	-2.82038
ENSMUSG00000000159	ENSSSCG00000012071	IGSF5	immunoglobulin superfamily member 5	2.94333	20.6633	-2.81155
ENSMUSG00000044313	ENSSSCG00000006742	MAB21L3	mab-21 like 3	0.353333	2.47667	-2.8093
ENSMUSG00000021675	ENSSSCG00000037582	F2RL2	coagulation factor II thrombin receptor like 2	0.576667	4.04	-2.80855
ENSMUSG00000048373	ENSSSCG00000008741	FGFBP1	fibroblast growth factor binding protein 1	0.713333	4.98333	-2.80446
ENSMUSG00000040372	ENSSSCG00000035240	GPR63	G protein-coupled receptor 63	0.146667	1.02	-2.79796
ENSMUSG00000034203	ENSSSCG00000041204	CHCHD4	coiled-coil-helix-coiled-coil-helix domain containing 4	7.54333	52.41	-2.79657
ENSMUSG00000020010	ENSSSCG00000004180	Vnn3	vanin 3	0.703333	4.88	-2.7946
ENSMUSG00000031642	ENSSSCG00000009716	SH3RF1	SH3 domain containing ring finger 1	3.38333	23.4733	-2.79451
ENSMUSG00000055150	ENSSSCG00000037951	ZNF471	zinc finger protein 471	1.34667	9.33667	-2.79351
ENSMUSG00000032802	ENSSSCG00000023298	SRXN1	sulfiredoxin 1	22.0833	153.053	-2.793
ENSMUSG00000061451	ENSSSCG00000012952	TMEM151A	transmembrane protein 151A	0.703333	4.87	-2.79164
ENSMUSG00000075033	ENSSSCG00000011950	NXPE3	neurexophilin and PC-esterase domain family member 3	0.773333	5.32667	-2.78407
ENSMUSG00000054200	ENSSSCG00000010478	FFAR4	free fatty acid receptor 4	2.78	19.1	-2.78042
ENSMUSG00000024526	ENSSSCG00000024162	CIDEA	cell death inducing DFFA like effector a	2.45333	16.85	-2.77993
ENSMUSG00000030276	ENSSSCG00000011553	TTLL3	tubulin tyrosine ligase like 3	1.59333	10.9433	-2.77993
ENSMUSG00000038065	ENSSSCG00000037158	Mturn	maturin, neural progenitor differentiation regulator homolog (Xenopus)	5.42667	37.22	-2.77794
ENSMUSG00000003863	ENSSSCG00000022324	PPFIA3	PTPRF interacting protein alpha 3	1.06	7.23333	-2.7706
ENSMUSG00000028003	ENSSSCG00000008995	LRAT	lecithin retinol acyltransferase	0.586667	4.00333	-2.77059
ENSMUSG00000029994	ENSSSCG00000008336	ANXA4	annexin A4	101.037	687.797	-2.7671
ENSMUSG00000025221	ENSSSCG00000010570	KCNIP2	potassium voltage-gated channel interacting protein 2	0.133333	0.903333	-2.76022
ENSMUSG00000030353	ENSSSCG00000000736	TEAD4	TEA domain transcription factor 4	2.19667	14.84	-2.7561
ENSMUSG00000025278	ENSSSCG00000011471	FLNB	filamin B	19.5633	131.773	-2.75183
ENSMUSG00000009647	ENSSSCG00000010290	MCU	mitochondrial calcium uniporter	13.39	90.0633	-2.74978
ENSMUSG00000074818	ENSSSCG00000010559	PDZD7	PDZ domain containing 7	0.19	1.27667	-2.74831
ENSMUSG00000045362	ENSSSCG00000041954	Tnfrsf26	tumor necrosis factor receptor superfamily, member 26	9.62667	64.6067	-2.74657
ENSMUSG00000059674	ENSSSCG00000002037	CDH24	cadherin 24	1.32	8.81667	-2.7397
ENSMUSG00000025475	ENSSSCG00000039199	ADGRA1	adhesion G protein-coupled receptor A1	0.113333	0.756667	-2.73909
ENSMUSG00000020272	ENSSSCG00000022478	STK10	serine/threonine kinase 10	7.95667	53.1067	-2.73866
ENSMUSG00000043333	ENSSSCG00000003651	RHBDL2	rhomboid like 2	2.72	18.1067	-2.73484
ENSMUSG00000026274	ENSSSCG00000016378	PASK	PAS domain containing serine/threonine kinase	3.22333	21.4567	-2.7348
ENSMUSG00000002803	ENSSSCG00000035555	BTBD6	BTB domain containing 6	10.69	71.11	-2.73379
ENSMUSG00000034573	ENSSSCG00000026655	PTPN13	protein tyrosine phosphatase non-receptor type 13	3.9	25.8433	-2.72825
ENSMUSG00000041439	ENSSSCG00000016052	MFSD6	major facilitator superfamily domain containing 6	8.83333	58.2233	-2.72057
ENSMUSG00000005148	ENSSSCG00000035101	KLF5	Kruppel like factor 5	6.67667	43.9733	-2.71943
ENSMUSG00000036006	ENSSSCG00000001097	RIPOR2	RHO family interacting cell polarization regulator 2	5.34667	35.15	-2.71681
ENSMUSG00000022871	ENSSSCG00000011800	FETUB	fetuin B	3.24333	21.3	-2.7153
ENSMUSG00000025529	ENSSSCG00000021601	ZNF711	zinc finger protein 711	0.356667	2.34	-2.71386
ENSMUSG00000042359	ENSSSCG00000023133	OSBPL6	oxysterol binding protein like 6	1.13667	7.43333	-2.7092
ENSMUSG00000023017	ENSSSCG00000000216	ASIC1	acid sensing ion channel subunit 1	1.01667	6.64333	-2.70806
ENSMUSG00000020325	ENSSSCG00000037102	FSTL3	follistatin like 3	19.3667	126.127	-2.70323
ENSMUSG00000002769	ENSSSCG00000033214	GNMT	glycine N-methyltransferase	0.776667	5.05667	-2.70282
ENSMUSG00000070687	ENSSSCG00000025500	HTR1D	5-hydroxytryptamine receptor 1D	0.203333	1.32333	-2.70226
ENSMUSG00000047842	ENSSSCG00000031694	DIRAS2	DIRAS family GTPase 2	0.26	1.69	-2.70044
ENSMUSG00000025933	ENSSSCG00000002622	TMEM14A	transmembrane protein 14A	6.21333	40.38	-2.7002
ENSMUSG00000024486	ENSSSCG00000014362	HBEGF	heparin binding EGF like growth factor	4.69333	30.4933	-2.69981
ENSMUSG00000027239	ENSSSCG00000013260	MDK	midkine	62.5667	405.617	-2.69665
ENSMUSG00000033458	ENSSSCG00000004845	FAN1	FANCD2 and FANCI associated nuclease 1	1.48667	9.63667	-2.69645
ENSMUSG00000032511	ENSSSCG00000011259	SCN5A	sodium voltage-gated channel alpha subunit 5	0.533333	3.45333	-2.69488
ENSMUSG00000062937	ENSSSCG00000005135	MTAP	methylthioadenosine phosphorylase	17.92	115.79	-2.69187
ENSMUSG00000038525	ENSSSCG00000028444	ARMC10	armadillo repeat containing 10	16.8367	108.563	-2.68886
ENSMUSG00000048782	ENSSSCG00000013385	INSC	INSC spindle orientation adaptor protein	2.58	16.6167	-2.68719
ENSMUSG00000048997	ENSSSCG00000006828	ATXN7L2	ataxin 7 like 2	3.66667	23.55	-2.68319
ENSMUSG00000107705	ENSSSCG00000036169	Gm45062	--	1.58	10.0633	-2.67111
ENSMUSG00000046618	ENSSSCG00000005593	OLFML2A	olfactomedin like 2A	3.75	23.8833	-2.67104
ENSMUSG00000066441	ENSSSCG00000002296	RDH11	retinol dehydrogenase 11	10.46	66.4967	-2.6684
ENSMUSG00000037636	ENSSSCG00000012624	SLC25A43	solute carrier family 25 member 43	0.996667	6.33333	-2.66778
ENSMUSG00000044968	ENSSSCG00000022903	NAPEPLD	N-acyl phosphatidylethanolamine phospholipase D	2.37333	14.9667	-2.65677
ENSMUSG00000023345	ENSSSCG00000011426	POC1A	POC1 centriolar protein A	4.70667	29.68	-2.65671
ENSMUSG00000029859	ENSSSCG00000016459	EPHA1	EPH receptor A1	2.47	15.5667	-2.65588
ENSMUSG00000036376	ENSSSCG00000038191	ABT1	activator of basal transcription 1	5.20667	32.81	-2.6557
ENSMUSG00000017677	ENSSSCG00000017752	WSB1	WD repeat and SOCS box containing 1	62.8067	395.203	-2.65361
ENSMUSG00000032373	ENSSSCG00000004565	CA12	carbonic anhydrase 12	3.66	23.02	-2.65297
ENSMUSG00000055725	ENSSSCG00000009259	PAQR3	progestin and adipoQ receptor family member 3	1.52	9.55333	-2.65193
ENSMUSG00000020019	ENSSSCG00000000896	NTN4	netrin 4	8.17333	51.0267	-2.64225
ENSMUSG00000068227	ENSSSCG00000029668	IL2RB	interleukin 2 receptor subunit beta	2.59	16.1567	-2.64111
ENSMUSG00000048186	ENSSSCG00000032984	BEND7	BEN domain containing 7	0.936667	5.83667	-2.63954
ENSMUSG00000054752	ENSSSCG00000005426	FSD1L	fibronectin type III and SPRY domain containing 1 like	1.60333	9.98	-2.63797
ENSMUSG00000034115	ENSSSCG00000029419	SCN11A	sodium voltage-gated channel alpha subunit 11	0.03	0.186667	-2.63743
ENSMUSG00000018411	ENSSSCG00000017311	MAPT	microtubule associated protein tau	2.65667	16.53	-2.6374
ENSMUSG00000090210	ENSSSCG00000006687	ITGA10	integrin subunit alpha 10	1.80333	11.21	-2.63605
ENSMUSG00000022885	ENSSSCG00000025770	ST6GAL1	ST6 beta-galactoside alpha-2,6-sialyltransferase 1	15.4933	96.2433	-2.63504
ENSMUSG00000032182	ENSSSCG00000013634	YIPF2	Yip1 domain family member 2	14.6067	90.6167	-2.63315
ENSMUSG00000045629	ENSSSCG00000023279	SH3TC2	SH3 domain and tetratricopeptide repeats 2	1.10333	6.84333	-2.63283
ENSMUSG00000003279	ENSSSCG00000003690	DLGAP1	DLG associated protein 1	0.626667	3.88333	-2.63153
ENSMUSG00000031775	ENSSSCG00000002818	PLLP	plasmolipin	2.02333	12.5267	-2.6302
ENSMUSG00000026679	ENSSSCG00000032929	ENKUR	enkurin, TRPC channel interacting protein	0.786667	4.86333	-2.62812
ENSMUSG00000070348	ENSSSCG00000037900	CCND1	cyclin D1	49.2167	303.48	-2.62438
ENSMUSG00000037509	ENSSSCG00000035828	ARHGEF4	Rho guanine nucleotide exchange factor 4	0.853333	5.25667	-2.62297
ENSMUSG00000026098	ENSSSCG00000016045	PMS1	PMS1 homolog 1, mismatch repair system component	1.60667	9.88333	-2.62093
ENSMUSG00000027957	ENSSSCG00000006871	SLC35A3	solute carrier family 35 member A3	9.98	61.34	-2.61972
ENSMUSG00000002992	ENSSSCG00000003086	APOC2	apolipoprotein C2	11.5533	71.01	-2.61971
ENSMUSG00000028655	ENSSSCG00000003669	MFSD2A	major facilitator superfamily domain containing 2A	2.96	18.09	-2.61152
ENSMUSG00000022123	ENSSSCG00000009474	SCEL	sciellin	0.356667	2.17333	-2.60726
ENSMUSG00000024542	ENSSSCG00000003673	CEP192	centrosomal protein 192	7.03	42.7967	-2.6059
ENSMUSG00000052632	ENSSSCG00000008642	ASAP2	ArfGAP with SH3 domain, ankyrin repeat and PH domain 2	4.35667	26.5	-2.6047
ENSMUSG00000023176	ENSSSCG00000025128	CPN2	carboxypeptidase N subunit 2	0.996667	6.05333	-2.60255
ENSMUSG00000004127	ENSSSCG00000009180	TRMT10A	tRNA methyltransferase 10A	4.28333	26.0033	-2.60189
ENSMUSG00000040322	ENSSSCG00000006848	SLC25A24	solute carrier family 25 member 24	32.3733	196.483	-2.60153
ENSMUSG00000032231	ENSSSCG00000004578	ANXA2	annexin A2	810.307	4908.5	-2.59874
ENSMUSG00000034739	ENSSSCG00000015119	MFRP	membrane frizzled-related protein	0.326667	1.97	-2.5923
ENSMUSG00000037940	ENSSSCG00000009050	INPP4B	inositol polyphosphate-4-phosphatase type II B	2.46	14.8333	-2.59211
ENSMUSG00000041625	ENSSSCG00000009523	GGACT	gamma-glutamylamine cyclotransferase	9.51	57.33	-2.59177
ENSMUSG00000020413	ENSSSCG00000028523	HUS1	HUS1 checkpoint clamp component	4.16333	25.0867	-2.59111
ENSMUSG00000036894	ENSSSCG00000038366	RAP2B	RAP2B, member of RAS oncogene family	13.67	82.37	-2.59111
ENSMUSG00000056656	ENSSSCG00000039706	APOL2	apolipoprotein L2	0.296667	1.78667	-2.59036
ENSMUSG00000041199	ENSSSCG00000008000	RPUSD1	RNA pseudouridine synthase domain containing 1	6.74667	40.63	-2.5903
ENSMUSG00000025185	ENSSSCG00000010532	LOXL4	lysyl oxidase like 4	4.94667	29.7267	-2.58723
ENSMUSG00000040675	ENSSSCG00000004092	MTHFD1L	methylenetetrahydrofolate dehydrogenase (NADP+ dependent) 1 like	5.94333	35.64	-2.58415
ENSMUSG00000046167	ENSSSCG00000004632	GLDN	gliomedin	0.6	3.59667	-2.58363
ENSMUSG00000053111	ENSSSCG00000010745	FANK1	fibronectin type III and ankyrin repeat domains 1	0.203333	1.21667	-2.58102
ENSMUSG00000029026	ENSSSCG00000025685	TP73	tumor protein p73	0.6	3.58667	-2.57961
ENSMUSG00000052605	ENSSSCG00000003289	Isoc2b	isochorismatase domain containing 2b	4.91667	29.35	-2.57761
ENSMUSG00000042622	ENSSSCG00000030165	MAFF	MAF bZIP transcription factor F	11.99	71.51	-2.57631
ENSMUSG00000029136	ENSSSCG00000038001	RBKS	ribokinase	4.80667	28.6367	-2.57475
ENSMUSG00000042750	ENSSSCG00000039273	BEX1	brain expressed X-linked 1	1.03	6.13333	-2.57403
ENSMUSG00000062995	ENSSSCG00000015346	ICA1	islet cell autoantigen 1	1.38667	8.25667	-2.57394
ENSMUSG00000004473	ENSSSCG00000036814	CLEC11A	C-type lectin domain containing 11A	18.2067	108.237	-2.57165
ENSMUSG00000043613	ENSSSCG00000014985	MMP3	matrix metallopeptidase 3	234.237	1391.73	-2.57084
ENSMUSG00000067714	ENSSSCG00000000699	LPAR5	lysophosphatidic acid receptor 5	1.04333	6.19667	-2.57029
ENSMUSG00000030769	ENSSSCG00000033071	SLC5A11	solute carrier family 5 member 11	0.0433333	0.256667	-2.56635
ENSMUSG00000006456	ENSSSCG00000038008	RBM14	RNA binding motif protein 14	12.6767	75.0767	-2.56619
ENSMUSG00000095595	ENSSSCG00000034753	Fam177a/Fam177a2	family with sequence similarity 177, member A	8.86667	52.4933	-2.56567
ENSMUSG00000038563	ENSSSCG00000001792	EFL1	elongation factor like GTPase 1	6.60667	39.1	-2.56517
ENSMUSG00000034452	ENSSSCG00000004937	SLC24A1	solute carrier family 24 member 1	0.0366667	0.216667	-2.56294
ENSMUSG00000021694	ENSSSCG00000016934	ERCC8	ERCC excision repair 8, CSA ubiquitin ligase complex subunit	3.82667	22.6	-2.56216
ENSMUSG00000021215	ENSSSCG00000023105	NET1	neuroepithelial cell transforming 1	48.0233	282.45	-2.55619
ENSMUSG00000026463	ENSSSCG00000015273	ATP2B4	ATPase plasma membrane Ca2+ transporting 4	10.2733	60.32	-2.55373
ENSMUSG00000023150	ENSSSCG00000015570	IVNS1ABP	influenza virus NS1A binding protein	51.2533	300.74	-2.5528
ENSMUSG00000028780	ENSSSCG00000023784	SEMA3C	semaphorin 3C	31.2367	182.92	-2.5499
ENSMUSG00000048921	ENSSSCG00000033496	ZNF689	zinc finger protein 689	1.32667	7.74	-2.54453
ENSMUSG00000039783	ENSSSCG00000025686	KMO	kynurenine 3-monooxygenase	5.45667	31.7967	-2.54278
ENSMUSG00000046561	ENSSSCG00000009122	ARSJ	arylsulfatase family member J	2.35333	13.71	-2.54245
ENSMUSG00000036620	ENSSSCG00000014017	MGAT4B	alpha-1,3-mannosyl-glycoprotein 4-beta-N-acetylglucosaminyltransferase B	50.29	292.843	-2.54179
ENSMUSG00000056531	ENSSSCG00000006897	CCDC18	coiled-coil domain containing 18	0.33	1.92	-2.54057
ENSMUSG00000096035	ENSSSCG00000034870	ODAPH	odontogenesis associated phosphoprotein	1.62333	9.44	-2.53983
ENSMUSG00000032735	ENSSSCG00000014430	ABLIM3	actin binding LIM protein family member 3	3.48333	20.2033	-2.53605
ENSMUSG00000035818	ENSSSCG00000034754	PLEKHS1	pleckstrin homology domain containing S1	1.91333	11.0967	-2.53597
ENSMUSG00000041845	ENSSSCG00000022726	RHOD	ras homolog family member D	17.3433	100.567	-2.5357
ENSMUSG00000102758	ENSSSCG00000023871	NAALADL2	N-acetylated alpha-linked acidic dipeptidase like 2	0.98	5.68	-2.53504
ENSMUSG00000022865	ENSSSCG00000032702	CXADR	CXADR Ig-like cell adhesion molecule	9.73667	56.43	-2.53496
ENSMUSG00000066042	ENSSSCG00000044404	MED18	mediator complex subunit 18	3.42667	19.8467	-2.53402
ENSMUSG00000034460	ENSSSCG00000005089	SIX4	SIX homeobox 4	1.22	7.06333	-2.53347
ENSMUSG00000005483	ENSSSCG00000013784	DNAJB1	DnaJ heat shock protein family (Hsp40) member B1	14.7833	85.2633	-2.52795
ENSMUSG00000021918	ENSSSCG00000011446	NEK4	NIMA related kinase 4	5.64667	32.5667	-2.52792
ENSMUSG00000015027	ENSSSCG00000002645	GALNS	galactosamine (N-acetyl)-6-sulfatase	16.1133	92.9233	-2.52779
ENSMUSG00000000884	ENSSSCG00000010130	GNB1L	G protein subunit beta 1 like	3.94	22.6433	-2.52282
ENSMUSG00000013523	ENSSSCG00000007485	BCAS1	brain enriched myelin associated protein 1	1.04667	6.01	-2.52156
ENSMUSG00000046761	ENSSSCG00000036964	FAM83H	family with sequence similarity 83 member H	3.94	22.5967	-2.51984
ENSMUSG00000074892	ENSSSCG00000038056	B3GALT5	beta-1,3-galactosyltransferase 5	0.396667	2.27333	-2.51881
ENSMUSG00000039628	ENSSSCG00000031216	HS3ST6	heparan sulfate-glucosamine 3-sulfotransferase 6	3.37667	19.3033	-2.51518
ENSMUSG00000118332	ENSSSCG00000032626	FAM220A	family with sequence similarity 220 member A	6.16333	35.1367	-2.51119
ENSMUSG00000040749	ENSSSCG00000037263	Siah1b	siah E3 ubiquitin protein ligase 1B	3.61	20.57	-2.51047
ENSMUSG00000079808	ENSSSCG00000016261	AC168977.1	--	2.36	13.3867	-2.50394
ENSMUSG00000029381	ENSSSCG00000008984	SHROOM3	shroom family member 3	3.28667	18.63	-2.50293
ENSMUSG00000037833	ENSSSCG00000010342	SH2D4B	SH2 domain containing 4B	0.196667	1.11333	-2.50106
ENSMUSG00000021379	ENSSSCG00000024312	ID4	inhibitor of DNA binding 4, HLH protein	15.1467	85.6733	-2.49985
ENSMUSG00000019866	ENSSSCG00000004371	CRYBG1	crystallin beta-gamma domain containing 1	7.22333	40.8367	-2.49913
ENSMUSG00000033430	ENSSSCG00000002703	TERF2IP	TERF2 interacting protein	11.5467	65.2133	-2.49769
ENSMUSG00000020205	ENSSSCG00000000521	PHLDA1	pleckstrin homology like domain family A member 1	27.8233	157.047	-2.49683
ENSMUSG00000045594	ENSSSCG00000024119	GLB1	galactosidase beta 1	19.2067	108.363	-2.4962
ENSMUSG00000028096	ENSSSCG00000006694	GPR89A/GPR89B	G protein-coupled receptor 89B	5.98667	33.7667	-2.49577
ENSMUSG00000050132	ENSSSCG00000030358	SARM1	sterile alpha and TIR motif containing 1	0.37	2.08667	-2.4956
ENSMUSG00000002396	ENSSSCG00000013874	OCEL1	occludin/ELL domain containing 1	7.34667	41.2367	-2.48877
ENSMUSG00000022636	ENSSSCG00000011946	ALCAM	activated leukocyte cell adhesion molecule	14.86	83.36	-2.48792
ENSMUSG00000022972	ENSSSCG00000040827	CFAP298	cilia and flagella associated protein 298	20.9233	117.003	-2.48337
ENSMUSG00000031577	ENSSSCG00000015833	TTI2	TELO2 interacting protein 2	4.50333	25.13	-2.48035
ENSMUSG00000026829	ENSSSCG00000031532	GBGT1	globoside alpha-1,3-N-acetylgalactosaminyltransferase 1 (FORS blood group)	4.58667	25.5867	-2.47987
ENSMUSG00000014791	ENSSSCG00000002786	ELMO3	engulfment and cell motility 3	5.44	30.3467	-2.47986
ENSMUSG00000052026	ENSSSCG00000014447	SLC6A7	solute carrier family 6 member 7	0.656667	3.66	-2.47861
ENSMUSG00000029757	ENSSSCG00000015335	DYNC1I1	dynein cytoplasmic 1 intermediate chain 1	0.296667	1.65	-2.47555
ENSMUSG00000025266	ENSSSCG00000012336	GNL3L	G protein nucleolar 3 like	10.8233	60.1967	-2.47554
ENSMUSG00000039530	ENSSSCG00000021988	TUSC3	tumor suppressor candidate 3	57.2867	318.373	-2.47445
ENSMUSG00000032017	ENSSSCG00000015131	GRIK4	glutamate ionotropic receptor kainate type subunit 4	0.12	0.666667	-2.47393
ENSMUSG00000032776	ENSSSCG00000002257	MCTP2	multiple C2 and transmembrane domain containing 2	1.22333	6.78333	-2.47118
ENSMUSG00000063704	ENSSSCG00000035933	MAPK15	mitogen-activated protein kinase 15	0.423333	2.34667	-2.47075
ENSMUSG00000042129	ENSSSCG00000029662	RASSF4	Ras association domain family member 4	13.3433	73.64	-2.46437
ENSMUSG00000026102	ENSSSCG00000016050	INPP1	inositol polyphosphate-1-phosphatase	7.87	43.4267	-2.46415
ENSMUSG00000020696	ENSSSCG00000032552	RFFL	ring finger and FYVE like domain containing E3 ubiquitin protein ligase	6.38667	35.2367	-2.46394
ENSMUSG00000022464	ENSSSCG00000026597	SLC38A4	solute carrier family 38 member 4	3.75667	20.6733	-2.46025
ENSMUSG00000044676	ENSSSCG00000002738	ZNF23	zinc finger protein 23	0.736667	4.05333	-2.46002
ENSMUSG00000047507	ENSSSCG00000008029	BAIAP3	BAI1 associated protein 3	0.4	2.2	-2.45943
ENSMUSG00000027962	ENSSSCG00000006862	VCAM1	vascular cell adhesion molecule 1	51.3633	282.363	-2.45874
ENSMUSG00000039096	ENSSSCG00000017567	RSAD1	radical S-adenosyl methionine domain containing 1	2.58333	14.1867	-2.45723
ENSMUSG00000032501	ENSSSCG00000038500	TRIB1	tribbles pseudokinase 1	18.6733	102.497	-2.45653
ENSMUSG00000031758	ENSSSCG00000038128	CDYL2	chromodomain Y like 2	1.21	6.63667	-2.45545
ENSMUSG00000056643	ENSSSCG00000011625	CHST13	carbohydrate sulfotransferase 13	0.636667	3.49	-2.45462
ENSMUSG00000023963	ENSSSCG00000001718	CYP39A1	cytochrome P450 family 39 subfamily A member 1	4.97333	27.2533	-2.45415
ENSMUSG00000040037	ENSSSCG00000025085	NEGR1	neuronal growth regulator 1	1.6	8.74667	-2.45066
ENSMUSG00000062729	ENSSSCG00000006361	PPOX	protoporphyrinogen oxidase	14.81	80.89	-2.44939
ENSMUSG00000027313	ENSSSCG00000038521	CHAC1	ChaC glutathione specific gamma-glutamylcyclotransferase 1	3.24667	17.7	-2.44672
ENSMUSG00000041351	ENSSSCG00000022029	RAP1GAP	RAP1 GTPase activating protein	6.13333	33.3967	-2.44496
ENSMUSG00000008305	ENSSSCG00000005291	TLE1	TLE family member 1, transcriptional corepressor	8.99667	48.9367	-2.44345
ENSMUSG00000024912	ENSSSCG00000012967	FOSL1	FOS like 1, AP-1 transcription factor subunit	8.67667	47.18	-2.44296
ENSMUSG00000026798	ENSSSCG00000005646	COQ4	coenzyme Q4	9.69667	52.7	-2.44224
ENSMUSG00000031955	ENSSSCG00000028878	BCAR1	BCAR1 scaffold protein, Cas family member	14.6433	79.5833	-2.44222
ENSMUSG00000031150	ENSSSCG00000012288	CCDC120	coiled-coil domain containing 120	5.49	29.8133	-2.44108
ENSMUSG00000037703	ENSSSCG00000007161	LZTS3	leucine zipper tumor suppressor family member 3	3.48667	18.9267	-2.4405
ENSMUSG00000018387	ENSSSCG00000014287	SHROOM1	shroom family member 1	2.87333	15.5933	-2.44013
ENSMUSG00000057363	ENSSSCG00000008143	UXS1	UDP-glucuronate decarboxylase 1	47.2067	255.983	-2.43899
ENSMUSG00000020258	ENSSSCG00000011432	GLYCTK	glycerate kinase	0.886667	4.80667	-2.43857
ENSMUSG00000025504	ENSSSCG00000012848	EPS8L2	EPS8 like 2	10.2833	55.6367	-2.43573
ENSMUSG00000011179	ENSSSCG00000027121	ODC1	ornithine decarboxylase 1	71.97	388.18	-2.43126
ENSMUSG00000034848	ENSSSCG00000015908	TTC21B	tetratricopeptide repeat domain 21B	3.71333	20.0167	-2.43042
ENSMUSG00000008206	ENSSSCG00000013595	CERS4	ceramide synthase 4	11.5267	62.1	-2.42962
ENSMUSG00000047996	ENSSSCG00000036838	PRRG1	proline rich and Gla domain 1	5.64	30.3667	-2.42872
ENSMUSG00000022580	ENSSSCG00000006957	RHPN1	rhophilin Rho GTPase binding protein 1	0.233333	1.25333	-2.42531
ENSMUSG00000028982	ENSSSCG00000038006	SLC25A33	solute carrier family 25 member 33	6.55333	35.1433	-2.42295
ENSMUSG00000051435	ENSSSCG00000003455	FHAD1	forkhead associated phosphopeptide binding domain 1	0.866667	4.64	-2.42058
ENSMUSG00000030350	ENSSSCG00000000730	PRMT8	protein arginine methyltransferase 8	0.216667	1.16	-2.42058
ENSMUSG00000034488	ENSSSCG00000026780	EDIL3	EGF like repeats and discoidin domains 3	3.90333	20.8967	-2.42049
ENSMUSG00000053897	ENSSSCG00000009169	SLC39A8	solute carrier family 39 member 8	5.62667	30.0833	-2.41861
ENSMUSG00000021223	ENSSSCG00000002341	PAPLN	papilin, proteoglycan like sulfated glycoprotein	2.77667	14.8233	-2.41644
ENSMUSG00000022853	ENSSSCG00000040296	EHHADH	enoyl-CoA hydratase and 3-hydroxyacyl CoA dehydrogenase	5.56	29.65	-2.41488
ENSMUSG00000018486	ENSSSCG00000035524	WNT9B	Wnt family member 9B	0.333333	1.77667	-2.41414
ENSMUSG00000046994	ENSSSCG00000034494	MARS2	methionyl-tRNA synthetase 2, mitochondrial	1.32667	7.04667	-2.40914
ENSMUSG00000025997	ENSSSCG00000016164	IKZF2	IKAROS family zinc finger 2	0.506667	2.68667	-2.40671
ENSMUSG00000047139	ENSSSCG00000031023	Cd24a	CD24a antigen	100.933	535.1	-2.40641
ENSMUSG00000093575	ENSSSCG00000007955	Gm20695	--	2.11	11.1767	-2.40518
ENSMUSG00000021175	ENSSSCG00000015380	CDCA7L	cell division cycle associated 7 like	7.13667	37.74	-2.40277
ENSMUSG00000052609	ENSSSCG00000002276	PLEKHG3	pleckstrin homology and RhoGEF domain containing G3	17.5233	92.6033	-2.40179
ENSMUSG00000014932	ENSSSCG00000031942	YES1	YES proto-oncogene 1, Src family tyrosine kinase	11.4133	60.31	-2.40168
ENSMUSG00000047669	ENSSSCG00000012114	Msl3l2	MSL3 like 2	7.77333	40.9533	-2.39738
ENSMUSG00000028970	ENSSSCG00000035073	Abcb1b	ATP-binding cassette, sub-family B (MDR/TAP), member 1B	2.35	12.38	-2.39728
ENSMUSG00000090291	ENSSSCG00000013088	LRRC10B	leucine rich repeat containing 10B	0.616667	3.24667	-2.3964
ENSMUSG00000028405	ENSSSCG00000023807	ACO1	aconitase 1	28.2967	148.7	-2.3937
ENSMUSG00000020733	ENSSSCG00000017232	SLC9A3R1	SLC9A3 regulator 1	31.6667	166.363	-2.3933
ENSMUSG00000032174	ENSSSCG00000013653	ICAM5	intercellular adhesion molecule 5	0.41	2.15333	-2.39288
ENSMUSG00000001247	ENSSSCG00000002884	LSR	lipolysis stimulated lipoprotein receptor	28.0867	147.223	-2.39005
ENSMUSG00000035274	ENSSSCG00000004458	TPBG	trophoblast glycoprotein	32.3433	169.367	-2.38861
ENSMUSG00000030322	ENSSSCG00000033303	MBD4	methyl-CpG binding domain 4, DNA glycosylase	3.52667	18.42	-2.3849
ENSMUSG00000035107	ENSSSCG00000011977	DCBLD2	discoidin, CUB and LCCL domain containing 2	13.1967	68.84	-2.38307
ENSMUSG00000021339	ENSSSCG00000001087	MRS2	magnesium transporter MRS2	4.69667	24.49	-2.38248
ENSMUSG00000024803	ENSSSCG00000010461	ANKRD1	ankyrin repeat domain 1	16.0233	83.44	-2.38056
ENSMUSG00000029648	ENSSSCG00000009320	FLT1	fms related receptor tyrosine kinase 1	12.13	63.1567	-2.38036
ENSMUSG00000039470	ENSSSCG00000006982	ZDHHC2	zinc finger DHHC-type palmitoyltransferase 2	4.21	21.9167	-2.38014
ENSMUSG00000022560	ENSSSCG00000005908	SLC52A2	solute carrier family 52 member 2	4.45333	23.15	-2.37805
ENSMUSG00000028527	ENSSSCG00000040337	AK4	adenylate kinase 4	3.85333	20.0133	-2.37678
ENSMUSG00000028583	ENSSSCG00000003451	PDPN	podoplanin	93.9767	486.497	-2.37206
ENSMUSG00000033174	ENSSSCG00000024134	MGLL	monoglyceride lipase	61.43	317.89	-2.37151
ENSMUSG00000034730	ENSSSCG00000035891	ADGRB1	adhesion G protein-coupled receptor B1	0.0766667	0.396667	-2.37126
ENSMUSG00000025854	ENSSSCG00000020813	FAM20C	FAM20C golgi associated secretory pathway kinase	8.49667	43.88	-2.36859
ENSMUSG00000039953	ENSSSCG00000003396	CLSTN1	calsyntenin 1	33.0333	170.493	-2.36772
ENSMUSG00000034450	ENSSSCG00000009667	Gulo	gulonolactone (L-) oxidase	0.146667	0.756667	-2.36712
ENSMUSG00000026259	ENSSSCG00000016295	NGEF	neuronal guanine nucleotide exchange factor	2.92333	15.0633	-2.36535
ENSMUSG00000023915	ENSSSCG00000001727	TNFRSF21	TNF receptor superfamily member 21	36.9367	190.25	-2.36477
ENSMUSG00000025494	ENSSSCG00000024389	SIGIRR	single Ig and TIR domain containing	10.0833	51.9333	-2.36469
ENSMUSG00000031090	ENSSSCG00000012859	NADSYN1	NAD synthetase 1	3.86	19.86	-2.36319
ENSMUSG00000015377	ENSSSCG00000034272	DENND6B	DENN domain containing 6B	3.66	18.83	-2.36312
ENSMUSG00000025317	ENSSSCG00000035629	CA5A	carbonic anhydrase 5A	0.106667	0.546667	-2.35755
ENSMUSG00000025510	ENSSSCG00000012840	CD151	CD151 molecule (Raph blood group)	122.917	629.4	-2.3563
ENSMUSG00000027007	ENSSSCG00000038730	ITPRID2	ITPR interacting domain containing 2	14.66	74.9667	-2.35436
ENSMUSG00000038126	ENSSSCG00000009779	MPHOSPH9	M-phase phosphoprotein 9	1.38667	7.08667	-2.35349
ENSMUSG00000029053	ENSSSCG00000030361	PRKCZ	protein kinase C zeta	3.69333	18.8167	-2.34902
ENSMUSG00000022893	ENSSSCG00000012026	ADAMTS1	ADAM metallopeptidase with thrombospondin type 1 motif 1	23.64	120.337	-2.34777
ENSMUSG00000021794	ENSSSCG00000010368	GLUD1	glutamate dehydrogenase 1	104.63	532.313	-2.34698
ENSMUSG00000007594	ENSSSCG00000034887	HAPLN4	hyaluronan and proteoglycan link protein 4	4.00333	20.2033	-2.33532
ENSMUSG00000035561	ENSSSCG00000005361	ALDH1B1	aldehyde dehydrogenase 1 family member B1	3.29333	16.6067	-2.33414
ENSMUSG00000029816	ENSSSCG00000032241	GPNMB	glycoprotein nmb	20.3633	102.51	-2.33172
ENSMUSG00000035237	ENSSSCG00000028350	LCAT	lecithin-cholesterol acyltransferase	2.19333	11.0333	-2.33067
ENSMUSG00000021265	ENSSSCG00000002520	SLC25A29	solute carrier family 25 member 29	3.14667	15.7667	-2.32498
ENSMUSG00000032500	ENSSSCG00000011241	DCLK3	doublecortin like kinase 3	0.29	1.45	-2.32193
ENSMUSG00000042367	ENSSSCG00000038677	GJB3	gap junction protein beta 3	5.30667	26.51	-2.32066
ENSMUSG00000025809	ENSSSCG00000011101	ITGB1	integrin subunit beta 1	323.043	1612.24	-2.31927
ENSMUSG00000033102	ENSSSCG00000027557	CDC14B	cell division cycle 14B	4	19.9533	-2.31856
ENSMUSG00000006675	ENSSSCG00000011368	P4HTM	prolyl 4-hydroxylase, transmembrane	3.61667	18.0333	-2.31793
ENSMUSG00000019945	ENSSSCG00000033268	CABCOCO1	ciliary associated calcium binding coiled-coil 1	0.293333	1.46	-2.31536
ENSMUSG00000048856	ENSSSCG00000002515	SLC25A47	solute carrier family 25 member 47	1.38333	6.88333	-2.31496
ENSMUSG00000021620	ENSSSCG00000036095	ACOT12	acyl-CoA thioesterase 12	0.256667	1.27667	-2.31441
ENSMUSG00000047721	ENSSSCG00000033744	Bola2	bolA-like 2 (E. coli)	68.73	339.707	-2.30528
ENSMUSG00000024376	ENSSSCG00000029860	EPB41L4A	erythrocyte membrane protein band 4.1 like 4A	3.11	15.3633	-2.3045
ENSMUSG00000053746	ENSSSCG00000005615	PTRH1	peptidyl-tRNA hydrolase 1 homolog	13.2	65.1333	-2.30286
ENSMUSG00000026827	ENSSSCG00000015872	GPD2	glycerol-3-phosphate dehydrogenase 2	6.66	32.8567	-2.30259
ENSMUSG00000028467	ENSSSCG00000005319	GBA2	glucosylceramidase beta 2	4.75333	23.45	-2.30258
ENSMUSG00000035235	ENSSSCG00000009389	TRIM13	tripartite motif containing 13	5.79	28.49	-2.29882
ENSMUSG00000109523	ENSSSCG00000013928	GDF1	growth differentiation factor 1	0.156667	0.77	-2.29716
ENSMUSG00000075269	ENSSSCG00000022635	Bex6	brain expressed family member 6	0.386667	1.9	-2.29684
ENSMUSG00000040329	ENSSSCG00000006161	IL7	interleukin 7	0.876667	4.30667	-2.29647
ENSMUSG00000071855	ENSSSCG00000029866	CCDC112	coiled-coil domain containing 112	2.72333	13.36	-2.29447
ENSMUSG00000003354	ENSSSCG00000000179	CCDC65	coiled-coil domain containing 65	0.246667	1.21	-2.29437
ENSMUSG00000073678	ENSSSCG00000016073	PGAP1	post-GPI attachment to proteins inositol deacylase 1	1.99667	9.78667	-2.29322
ENSMUSG00000027347	ENSSSCG00000004791	RASGRP1	RAS guanyl releasing protein 1	0.72	3.52333	-2.29087
ENSMUSG00000041957	ENSSSCG00000000528	PKP2	plakophilin 2	4.67	22.83	-2.28944
ENSMUSG00000033454	ENSSSCG00000023724	ZBTB1	zinc finger and BTB domain containing 1	4.98667	24.3533	-2.28797
ENSMUSG00000078584	ENSSSCG00000027374	C1orf50	chromosome 1 open reading frame 50	6.76	32.96	-2.28562
ENSMUSG00000039219	ENSSSCG00000010156	ARID4B	AT-rich interaction domain 4B	10.1	49.2333	-2.28528
ENSMUSG00000063698	ENSSSCG00000010681	SFXN4	sideroflexin 4	4.32	21.0267	-2.28312
ENSMUSG00000015522	ENSSSCG00000006646	ARNT	aryl hydrocarbon receptor nuclear translocator	23.8967	116.21	-2.28185
ENSMUSG00000030752	ENSSSCG00000007818	KDM8	lysine demethylase 8	1.67333	8.12333	-2.27935
ENSMUSG00000029999	ENSSSCG00000008326	TGFA	transforming growth factor alpha	1.64333	7.96	-2.27614
ENSMUSG00000020649	ENSSSCG00000031741	RRM2	ribonucleotide reductase regulatory subunit M2	14.21	68.8233	-2.27599
ENSMUSG00000033170	ENSSSCG00000025260	CARD10	caspase recruitment domain family member 10	7.03	34.0033	-2.27408
ENSMUSG00000056220	ENSSSCG00000023351	PLA2G4A	phospholipase A2 group IVA	16.09	77.82	-2.27398
ENSMUSG00000043372	ENSSSCG00000017335	HEXIM2	HEXIM P-TEFb complex subunit 2	3.48	16.8167	-2.27273
ENSMUSG00000062661	ENSSSCG00000039311	NCS1	neuronal calcium sensor 1	7.68	37.0867	-2.27172
ENSMUSG00000015854	ENSSSCG00000006455	CD5L	CD5 molecule like	2.06333	9.95333	-2.2702
ENSMUSG00000033295	ENSSSCG00000035849	PTPRF	protein tyrosine phosphatase receptor type F	10.5	50.63	-2.2696
ENSMUSG00000025591	ENSSSCG00000008890	TMA16	translation machinery associated 16 homolog	4.31	20.7667	-2.26851
ENSMUSG00000069844	ENSSSCG00000018008	SCO1	synthesis of cytochrome C oxidase 1	5.68667	27.3633	-2.26659
ENSMUSG00000022802	ENSSSCG00000011857	LMLN	leishmanolysin like peptidase	1.30667	6.28333	-2.26564
ENSMUSG00000001131	ENSSSCG00000012277	TIMP1	TIMP metallopeptidase inhibitor 1	1025.24	4916.21	-2.26158
ENSMUSG00000002475	ENSSSCG00000028010	ABHD3	abhydrolase domain containing 3, phospholipase	2.85	13.6467	-2.25951
ENSMUSG00000021950	ENSSSCG00000010370	ANXA8/ANXA8L1	annexin A8 like 1	27.07	129.503	-2.25822
ENSMUSG00000024084	ENSSSCG00000008491	QPCT	glutaminyl-peptide cyclotransferase	8.88333	42.4833	-2.25772
ENSMUSG00000036526	ENSSSCG00000034390	CARD11	caspase recruitment domain family member 11	1.58333	7.55	-2.25351
ENSMUSG00000037315	ENSSSCG00000012267	JADE3	jade family PHD finger 3	1.78333	8.48	-2.24949
ENSMUSG00000096847	ENSSSCG00000040047	TMEM151B	transmembrane protein 151B	0.566667	2.69	-2.24703
ENSMUSG00000090290	ENSSSCG00000010160	TARBP1	TAR (HIV-1) RNA binding protein 1	1.93	9.16	-2.24675
ENSMUSG00000047250	ENSSSCG00000005533	PTGS1	prostaglandin-endoperoxide synthase 1	15.1433	71.85	-2.24631
ENSMUSG00000024907	ENSSSCG00000012883	GAL	galanin and GMAP prepropeptide	2.18	10.3433	-2.2463
ENSMUSG00000034218	ENSSSCG00000025606	ATM	ATM serine/threonine kinase	1.35	6.40333	-2.24586
ENSMUSG00000028599	ENSSSCG00000022208	TNFRSF1B	TNF receptor superfamily member 1B	26.73	126.647	-2.24428
ENSMUSG00000041608	ENSSSCG00000025783	ENTPD3	ectonucleoside triphosphate diphosphohydrolase 3	7.18667	34.0333	-2.24355
ENSMUSG00000022571	ENSSSCG00000032763	PYCR3	pyrroline-5-carboxylate reductase 3	17.6967	83.8033	-2.24353
ENSMUSG00000073705	ENSSSCG00000003403	CENPS/CENPS-CORT	centromere protein S	8.24667	39	-2.24159
ENSMUSG00000019301	ENSSSCG00000035147	HSD17B1	hydroxysteroid 17-beta dehydrogenase 1	0.33	1.56	-2.24101
ENSMUSG00000033377	ENSSSCG00000006874	PALMD	palmdelphin	13.0733	61.78	-2.24051
ENSMUSG00000047554	ENSSSCG00000014579	TMEM41B	transmembrane protein 41B	18.3633	86.6333	-2.23809
ENSMUSG00000032537	ENSSSCG00000024492	EPHB1	EPH receptor B1	0.943333	4.45	-2.23797
ENSMUSG00000029804	ENSSSCG00000009208	HERC3	HECT and RLD domain containing E3 ubiquitin protein ligase 3	4.31667	20.3167	-2.23467
ENSMUSG00000037738	ENSSSCG00000009380	NEK5	NIMA related kinase 5	0.13	0.61	-2.2303
ENSMUSG00000020627	ENSSSCG00000008593	KLHL29	kelch like family member 29	1.00667	4.72333	-2.23022
ENSMUSG00000026698	ENSSSCG00000015486	PIGC	phosphatidylinositol glycan anchor biosynthesis class C	23.8267	111.41	-2.22523
ENSMUSG00000027983	ENSSSCG00000009151	CYP2U1	cytochrome P450 family 2 subfamily U member 1	0.836667	3.9	-2.22075
ENSMUSG00000022812	ENSSSCG00000011889	GSK3B	glycogen synthase kinase 3 beta	12.6967	59.1667	-2.22033
ENSMUSG00000027387	ENSSSCG00000008099	ZC3H8	zinc finger CCCH-type containing 8	2.38	11.0867	-2.21979
ENSMUSG00000050530	ENSSSCG00000011047	FAM171A1	family with sequence similarity 171 member A1	17.68	82.3333	-2.21936
ENSMUSG00000074259	ENSSSCG00000026486	GRAMD2A	GRAM domain containing 2A	0.433333	2.01667	-2.21842
ENSMUSG00000010205	ENSSSCG00000013650	RAVER1	ribonucleoprotein, PTB binding 1	22.85	106.23	-2.21693
ENSMUSG00000032422	ENSSSCG00000004293	SNX14	sorting nexin 14	19.36	89.9867	-2.21663
ENSMUSG00000037664	ENSSSCG00000040461	Cdkn1c	cyclin-dependent kinase inhibitor 1C (P57)	25.1667	116.933	-2.2161
ENSMUSG00000025104	ENSSSCG00000035432	HDGFL3	HDGF like 3	4.62333	21.4767	-2.21576
ENSMUSG00000051851	ENSSSCG00000040769	RTL8C	retrotransposon Gag like 8C	32.3967	150.46	-2.21546
ENSMUSG00000006641	ENSSSCG00000008550	SLC5A6	solute carrier family 5 member 6	12.7567	59.1667	-2.21353
ENSMUSG00000066877	ENSSSCG00000008144	NCK2	NCK adaptor protein 2	25.26	117.123	-2.2131
ENSMUSG00000038593	ENSSSCG00000009826	TCTN1	tectonic family member 1	3.72667	17.2667	-2.21203
ENSMUSG00000025158	ENSSSCG00000040385	RFNG	RFNG O-fucosylpeptide 3-beta-N-acetylglucosaminyltransferase	18.52	85.68	-2.20987
ENSMUSG00000023147	ENSSSCG00000037381	GET1	guided entry of tail-anchored proteins factor 1	8.34	38.5633	-2.20911
ENSMUSG00000031617	ENSSSCG00000030044	TMEM184C	transmembrane protein 184C	12.9233	59.71	-2.20799
ENSMUSG00000031232	ENSSSCG00000012435	MAGT1	magnesium transporter 1	25.2567	116.527	-2.20592
ENSMUSG00000037370	ENSSSCG00000004193	ENPP1	ectonucleotide pyrophosphatase/phosphodiesterase 1	10.26	47.2767	-2.2041
ENSMUSG00000034255	ENSSSCG00000017328	ARHGAP27	Rho GTPase activating protein 27	8.21333	37.8433	-2.204
ENSMUSG00000072966	ENSSSCG00000012521	Gprasp2	G protein-coupled receptor associated sorting protein 2	1.1	5.06667	-2.20353
ENSMUSG00000031327	ENSSSCG00000012416	CHIC1	cysteine rich hydrophobic domain 1	1.32333	6.08667	-2.20148
ENSMUSG00000037686	ENSSSCG00000039553	ASPG	asparaginase	1.76	8.09333	-2.20116
ENSMUSG00000039205	ENSSSCG00000005640	CIZ1	CDKN1A interacting zinc finger protein 1	37.7767	8.20667	2.20263
ENSMUSG00000059824	ENSSSCG00000003148	DBP	D-box binding PAR bZIP transcription factor	23.5033	5.09667	2.20524
ENSMUSG00000026425	ENSSSCG00000015645	SRGAP2	SLIT-ROBO Rho GTPase activating protein 2	27.3067	5.92	2.20558
ENSMUSG00000060904	ENSSSCG00000000870	ARL1	ADP ribosylation factor like GTPase 1	162.327	35.06	2.211
ENSMUSG00000037126	ENSSSCG00000010581	PSD	pleckstrin and Sec7 domain containing	3.12667	0.673333	2.21523
ENSMUSG00000025571	ENSSSCG00000034373	TNRC6C	trinucleotide repeat containing adaptor 6C	6.8	1.46333	2.21628
ENSMUSG00000079557	ENSSSCG00000013601	MARCHF2	membrane associated ring-CH-type finger 2	70.3033	15.1233	2.21682
ENSMUSG00000037855	ENSSSCG00000010222	ZNF365	zinc finger protein 365	0.976667	0.21	2.21748
ENSMUSG00000013236	ENSSSCG00000028612	PTPRS	protein tyrosine phosphatase receptor type S	35.5267	7.62667	2.21978
ENSMUSG00000033857	ENSSSCG00000032411	ENGASE	endo-beta-N-acetylglucosaminidase	6.22667	1.33667	2.21982
ENSMUSG00000056917	ENSSSCG00000012982	SIPA1	signal-induced proliferation-associated 1	28.1333	6.03	2.22205
ENSMUSG00000050565	ENSSSCG00000035741	TOR1AIP2	torsin 1A interacting protein 2	68.0333	14.5667	2.22357
ENSMUSG00000043557	ENSSSCG00000001582	MDGA1	MAM domain containing glycosylphosphatidylinositol anchor 1	10.6567	2.28	2.22465
ENSMUSG00000014773	ENSSSCG00000027726	DLL1	delta like canonical Notch ligand 1	9.02333	1.93	2.22506
ENSMUSG00000035713	ENSSSCG00000014892	USP35	ubiquitin specific peptidase 35	5.28333	1.12667	2.22939
ENSMUSG00000066149	ENSSSCG00000033177	CDC26	cell division cycle 26	89.0067	18.95	2.23172
ENSMUSG00000043822	ENSSSCG00000013433	ADAMTSL5	ADAMTS like 5	20.3733	4.33667	2.23202
ENSMUSG00000001128	ENSSSCG00000012278	CFP	complement factor properdin	187.677	39.83	2.23632
ENSMUSG00000020717	ENSSSCG00000017277	PECAM1	platelet and endothelial cell adhesion molecule 1	119.3	25.3033	2.23719
ENSMUSG00000021669	ENSSSCG00000014081	CERT1	ceramide transporter 1	20.6533	4.37333	2.23957
ENSMUSG00000056900	ENSSSCG00000011765	USP13	ubiquitin specific peptidase 13	8.47333	1.79333	2.24029
ENSMUSG00000042787	ENSSSCG00000011258	EXOG	exo/endonuclease G	4.54	0.96	2.24159
ENSMUSG00000032085	ENSSSCG00000015073	TAGLN	transgelin	234.607	49.55	2.24329
ENSMUSG00000007682	ENSSSCG00000040638	DIO2	iodothyronine deiodinase 2	5.32	1.12333	2.24364
ENSMUSG00000030123	ENSSSCG00000011592	PLXND1	plexin D1	124.177	26.22	2.24365
ENSMUSG00000028289	ENSSSCG00000004336	EPHA7	EPH receptor A7	1.88	0.396667	2.24473
ENSMUSG00000005045	ENSSSCG00000003366	CHD5	chromodomain helicase DNA binding protein 5	0.126667	0.0266667	2.24793
ENSMUSG00000028393	ENSSSCG00000032787	ALAD	aminolevulinate dehydratase	58.92	12.37	2.25191
ENSMUSG00000020564	ENSSSCG00000015432	ATXN7L1	ataxin 7 like 1	16.8567	3.53667	2.25286
ENSMUSG00000028329	ENSSSCG00000005368	XPA	XPA, DNA damage recognition and repair factor	22.33	4.68	2.2544
ENSMUSG00000019320	ENSSSCG00000008034	NOXO1	NADPH oxidase organizer 1	8.7	1.82333	2.25444
ENSMUSG00000096687	ENSSSCG00000041409	Mfsd4b4	major facilitator superfamily domain containing 4B4	5.10667	1.07	2.25477
ENSMUSG00000037022	ENSSSCG00000009039	MMAA	metabolism of cobalamin associated A	9.93	2.08	2.25521
ENSMUSG00000031059	ENSSSCG00000034487	NDUFB11	NADH:ubiquinone oxidoreductase subunit B11	199.367	41.6833	2.25788
ENSMUSG00000018858	ENSSSCG00000034406	MRPL58	mitochondrial ribosomal protein L58	73.5	15.35	2.25951
ENSMUSG00000036655	ENSSSCG00000025629	COLEC11	collectin subfamily member 11	4.64667	0.97	2.26014
ENSMUSG00000059089	ENSSSCG00000036618	FCGR3A/FCGR3B	Fc fragment of IgG receptor IIIa	30.03	6.26333	2.2614
ENSMUSG00000020695	ENSSSCG00000017300	MRC2	mannose receptor C type 2	62.4767	13.0267	2.26185
ENSMUSG00000007950	ENSSSCG00000031877	ABHD8	abhydrolase domain containing 8	16.38	3.41333	2.26268
ENSMUSG00000033450	ENSSSCG00000004053	TAGAP	T cell activation RhoGTPase activating protein	2.86333	0.596667	2.2627
ENSMUSG00000027314	ENSSSCG00000004755	DLL4	delta like canonical Notch ligand 4	4.88	1.01667	2.26303
ENSMUSG00000052854	ENSSSCG00000012546	NRK	Nik related kinase	0.48	0.1	2.26303
ENSMUSG00000060090	ENSSSCG00000027701	RP2	RP2 activator of ARL3 GTPase	16.3533	3.40667	2.26315
ENSMUSG00000033985	ENSSSCG00000003917	TESK2	testis associated actin remodelling kinase 2	5.2	1.08	2.26748
ENSMUSG00000028550	ENSSSCG00000003816	ATG4C	autophagy related 4C cysteine peptidase	10.1767	2.11333	2.26767
ENSMUSG00000026708	ENSSSCG00000015496	CENPL	centromere protein L	6.45	1.33667	2.27066
ENSMUSG00000035505	ENSSSCG00000008947	COX18	cytochrome c oxidase assembly factor COX18	22.3433	4.63	2.27076
ENSMUSG00000032387	ENSSSCG00000004549	RBPMS2	RNA binding protein, mRNA processing factor 2	8.40667	1.74	2.27245
ENSMUSG00000039114	ENSSSCG00000026211	NRN1	neuritin 1	3.42	0.706667	2.27489
ENSMUSG00000048376	ENSSSCG00000035355	F2R	coagulation factor II thrombin receptor	29.6567	6.12667	2.27518
ENSMUSG00000041075	ENSSSCG00000016111	FZD7	frizzled class receptor 7	19.9633	4.12333	2.27547
ENSMUSG00000018750	ENSSSCG00000046700	ZBTB4	zinc finger and BTB domain containing 4	16.06	3.31333	2.27712
ENSMUSG00000057722	ENSSSCG00000025188	LEPR	leptin receptor	5.44667	1.12333	2.27759
ENSMUSG00000003746	ENSSSCG00000004244	MAN1A1	mannosidase alpha class 1A member 1	71.2133	14.6867	2.27764
ENSMUSG00000031613	ENSSSCG00000009699	HPGD	15-hydroxyprostaglandin dehydrogenase	20.95	4.31333	2.28008
ENSMUSG00000023044	ENSSSCG00000000259	CSAD	cysteine sulfinic acid decarboxylase	51.1367	10.5267	2.28031
ENSMUSG00000033763	ENSSSCG00000040037	MTSS2	MTSS I-BAR domain containing 2	13.6067	2.8	2.28081
ENSMUSG00000021619	ENSSSCG00000025210	ATG10	autophagy related 10	11.7933	2.42333	2.28291
ENSMUSG00000042417	ENSSSCG00000026849	CCNO	cyclin O	0.73	0.15	2.28293
ENSMUSG00000033880	ENSSSCG00000036383	LGALS3BP	galectin 3 binding protein	380.96	78.26	2.28329
ENSMUSG00000029352	ENSSSCG00000009954	CRYBB3	crystallin beta B3	1.69	0.346667	2.2854
ENSMUSG00000022906	ENSSSCG00000027709	PARP9	poly(ADP-ribose) polymerase family member 9	36.9867	7.58667	2.28547
ENSMUSG00000026475	ENSSSCG00000015550	RGS16	regulator of G protein signaling 16	19.0067	3.89667	2.28619
ENSMUSG00000023942	ENSSSCG00000001700	SLC29A1	solute carrier family 29 member 1 (Augustine blood group)	64.8133	13.2833	2.28667
ENSMUSG00000035984	ENSSSCG00000027997	NME5	NME/NM23 family member 5	1.84	0.376667	2.28835
ENSMUSG00000059851	ENSSSCG00000035829	KMT5C	lysine methyltransferase 5C	25.2467	5.16667	2.28879
ENSMUSG00000065979	ENSSSCG00000024206	CPPED1	calcineurin like phosphoesterase domain containing 1	23.28	4.76	2.29006
ENSMUSG00000002688	ENSSSCG00000001975	PRKD1	protein kinase D1	4.94333	1.01	2.29113
ENSMUSG00000099083	ENSSSCG00000000278	ATF7	activating transcription factor 7	53.47	10.8933	2.29528
ENSMUSG00000041124	ENSSSCG00000026833	MSANTD4	Myb/SANT DNA binding domain containing 4 with coiled-coils	24.6567	5.01667	2.29718
ENSMUSG00000022450	ENSSSCG00000000045	NDUFA6	NADH:ubiquinone oxidoreductase subunit A6	223.747	45.5167	2.2974
ENSMUSG00000090733	ENSSSCG00000031838	Rps27/Rps27rt	ribosomal protein S27	4535.51	922.63	2.29744
ENSMUSG00000007833	ENSSSCG00000003168	ALDH16A1	aldehyde dehydrogenase 16 family member A1	35.49	7.21667	2.29801
ENSMUSG00000016833	ENSSSCG00000038042	MRPS18C	mitochondrial ribosomal protein S18C	93.5367	19.0133	2.29852
ENSMUSG00000045636	ENSSSCG00000040013	MTUS1	microtubule associated scaffold protein 1	29.59	6.01333	2.29887
ENSMUSG00000020514	ENSSSCG00000017065	MRPL22	mitochondrial ribosomal protein L22	38.7867	7.87	2.30113
ENSMUSG00000032301	ENSSSCG00000036924	PSMA4	proteasome 20S subunit alpha 4	185.14	37.53	2.3025
ENSMUSG00000024978	ENSSSCG00000010631	GPAM	glycerol-3-phosphate acyltransferase, mitochondrial	43.5867	8.82	2.30504
ENSMUSG00000021036	ENSSSCG00000002404	SPTLC2	serine palmitoyltransferase long chain base subunit 2	101.47	20.52	2.30595
ENSMUSG00000038807	ENSSSCG00000034858	RAP1GAP2	RAP1 GTPase activating protein 2	4.07667	0.823333	2.30784
ENSMUSG00000046442	ENSSSCG00000038932	PPM1E	protein phosphatase, Mg2+/Mn2+ dependent 1E	0.396667	0.08	2.30986
ENSMUSG00000019254	ENSSSCG00000027189	PPP1R12C	protein phosphatase 1 regulatory subunit 12C	91.8733	18.5233	2.3103
ENSMUSG00000023132	ENSSSCG00000016903	GZMA	granzyme A	7.67667	1.54667	2.31132
ENSMUSG00000050912	ENSSSCG00000031170	TMEM123	transmembrane protein 123	106.21	21.3567	2.31416
ENSMUSG00000072623	ENSSSCG00000010196	ZNF25	zinc finger protein 25	10.32	2.07333	2.31542
ENSMUSG00000037266	ENSSSCG00000034449	RSRP1	arginine and serine rich protein 1	399.95	80.3267	2.31587
ENSMUSG00000054074	ENSSSCG00000011087	SKIDA1	SKI/DACH domain containing 1	1.09667	0.22	2.31755
ENSMUSG00000006777	ENSSSCG00000024067	KRT23	keratin 23	4.05333	0.81	2.32312
ENSMUSG00000039981	ENSSSCG00000004109	ZC3H12D	zinc finger CCCH-type containing 12D	3.45667	0.69	2.32471
ENSMUSG00000024953	ENSSSCG00000013030	PRDX5	peroxiredoxin 5	436.543	86.9533	2.32781
ENSMUSG00000024177	ENSSSCG00000007986	NME4	NME/NM23 nucleoside diphosphate kinase 4	13.3133	2.65	2.32881
ENSMUSG00000027797	ENSSSCG00000033919	DCLK1	doublecortin like kinase 1	33.9067	6.74	2.33075
ENSMUSG00000043923	ENSSSCG00000015102	CCDC84	coiled-coil domain containing 84	18.5867	3.69333	2.33127
ENSMUSG00000031360	ENSSSCG00000012146	CTPS2	CTP synthase 2	49.2833	9.79	2.33172
ENSMUSG00000055817	ENSSSCG00000008464	MTA3	metastasis associated 1 family member 3	23.8933	4.74333	2.33263
ENSMUSG00000036781	ENSSSCG00000023158	RPS27L	ribosomal protein S27 like	421.747	83.7	2.33308
ENSMUSG00000022674	ENSSSCG00000022190	UBE2V2	ubiquitin conjugating enzyme E2 V2	50.8133	10.0733	2.33467
ENSMUSG00000074165	ENSSSCG00000023596	Zfp788	zinc finger protein 788	7.19667	1.42667	2.33468
ENSMUSG00000002289	ENSSSCG00000013599	ANGPTL4	angiopoietin like 4	130.983	25.96	2.33502
ENSMUSG00000042961	ENSSSCG00000016848	EGFLAM	EGF like, fibronectin type III and laminin G domains	6.22333	1.23	2.33903
ENSMUSG00000032344	ENSSSCG00000021383	CGAS	cyclic GMP-AMP synthase	2.34667	0.463333	2.34049
ENSMUSG00000022676	ENSSSCG00000039568	SNAI2	snail family transcriptional repressor 2	23.9667	4.72667	2.34213
ENSMUSG00000032867	ENSSSCG00000009860	FBXW8	F-box and WD repeat domain containing 8	27.14	5.34667	2.34371
ENSMUSG00000036751	ENSSSCG00000043977	COX6B1	cytochrome c oxidase subunit 6B1	678.193	133.593	2.34385
ENSMUSG00000026430	ENSSSCG00000031970	RASSF5	Ras association domain family member 5	15.5567	3.06333	2.34436
ENSMUSG00000020485	ENSSSCG00000034752	SUPT4H1	SPT4 homolog, DSIF elongation factor subunit	89.4533	17.6067	2.34501
ENSMUSG00000090247	ENSSSCG00000000359	BLOC1S1	biogenesis of lysosomal organelles complex 1 subunit 1	249.807	49.1633	2.34516
ENSMUSG00000021552	ENSSSCG00000026087	GKAP1	G kinase anchoring protein 1	26.99	5.30667	2.34655
ENSMUSG00000027082	ENSSSCG00000016032	TFPI	tissue factor pathway inhibitor	48.7	9.57333	2.34683
ENSMUSG00000054892	ENSSSCG00000008819	TXK	TXK tyrosine kinase	0.356667	0.07	2.34915
ENSMUSG00000022220	ENSSSCG00000001988	ADCY4	adenylate cyclase 4	10.2567	2.01	2.35129
ENSMUSG00000040592	ENSSSCG00000017283	CD79B	CD79b molecule	4.9	0.96	2.35168
ENSMUSG00000024544	ENSSSCG00000027417	LDLRAD4	low density lipoprotein receptor class A domain containing 4	8.66667	1.69667	2.35277
ENSMUSG00000031142	ENSSSCG00000012298	CACNA1F	calcium voltage-gated channel subunit alpha1 F	0.153333	0.03	2.35364
ENSMUSG00000038578	ENSSSCG00000005465	SUSD1	sushi domain containing 1	26.05	5.08667	2.35649
ENSMUSG00000086040	ENSSSCG00000016685	WIPF3	WAS/WASL interacting protein family member 3	1.11	0.216667	2.35701
ENSMUSG00000019841	ENSSSCG00000025703	REV3L	REV3 like, DNA directed polymerase zeta catalytic subunit	12.84	2.5	2.36065
ENSMUSG00000038481	ENSSSCG00000037424	CDK19	cyclin dependent kinase 19	20.07	3.90667	2.36103
ENSMUSG00000026650	ENSSSCG00000034119	MEIG1	meiosis/spermiogenesis associated 1	0.616667	0.12	2.36146
ENSMUSG00000002416	ENSSSCG00000032390	NDUFB2	NADH:ubiquinone oxidoreductase subunit B2	181.027	35.2267	2.36146
ENSMUSG00000052712	ENSSSCG00000035341	C6orf89	chromosome 6 open reading frame 89	110.037	21.39	2.36298
ENSMUSG00000038020	ENSSSCG00000017478	RAPGEFL1	Rap guanine nucleotide exchange factor like 1	2.81333	0.546667	2.36355
ENSMUSG00000049119	ENSSSCG00000006240	FAM110B	family with sequence similarity 110 member B	5.16	1	2.36737
ENSMUSG00000000120	ENSSSCG00000017548	NGFR	nerve growth factor receptor	3.27	0.633333	2.36825
ENSMUSG00000022151	ENSSSCG00000034966	TTC33	tetratricopeptide repeat domain 33	22.6733	4.39	2.3687
ENSMUSG00000039178	ENSSSCG00000008761	TBC1D19	TBC1 domain family member 19	16.5	3.18333	2.37386
ENSMUSG00000001105	ENSSSCG00000023719	IFT20	intraflagellar transport 20	123.813	23.8867	2.37389
ENSMUSG00000020173	ENSSSCG00000015632	COBL	cordon-bleu WH2 repeat protein	7.39667	1.42667	2.37423
ENSMUSG00000007872	ENSSSCG00000039514	ID3	inhibitor of DNA binding 3, HLH protein	110.747	21.33	2.37631
ENSMUSG00000033713	ENSSSCG00000002429	Foxn3	forkhead box N3	15.2367	2.93333	2.37693
ENSMUSG00000054594	ENSSSCG00000003259	OSCAR	osteoclast associated Ig-like receptor	0.816667	0.156667	2.38205
ENSMUSG00000004945	ENSSSCG00000004063	TMEM242	transmembrane protein 242	56.37	10.8133	2.38212
ENSMUSG00000058756	ENSSSCG00000035969	THRA	thyroid hormone receptor alpha	41.4633	7.95	2.38281
ENSMUSG00000020788	ENSSSCG00000017874	ATP2A3	ATPase sarcoplasmic/endoplasmic reticulum Ca2+ transporting 3	6.43333	1.23333	2.383
ENSMUSG00000031548	ENSSSCG00000025822	SFRP1	secreted frizzled related protein 1	98.7633	18.93	2.3833
ENSMUSG00000029247	ENSSSCG00000008901	PAICS	phosphoribosylaminoimidazole carboxylase and phosphoribosylaminoimidazolesuccinocarboxamide synthase	79.4	15.1733	2.3876
ENSMUSG00000000223	ENSSSCG00000012492	DRP2	dystrophin related protein 2	2.16333	0.413333	2.38788
ENSMUSG00000028945	ENSSSCG00000035428	RHEB	Ras homolog, mTORC1 binding	64.1633	12.2567	2.38818
ENSMUSG00000030657	ENSSSCG00000007872	XYLT1	xylosyltransferase 1	4.11	0.783333	2.39144
ENSMUSG00000022248	ENSSSCG00000016826	RAD1	RAD1 checkpoint DNA exonuclease	12.75	2.43	2.39147
ENSMUSG00000035126	ENSSSCG00000022305	WDR78	WD repeat domain 78	1.26	0.24	2.39232
ENSMUSG00000060044	ENSSSCG00000023525	TMEM26	transmembrane protein 26	4.74667	0.903333	2.39358
ENSMUSG00000089847	ENSSSCG00000037299	TIMM10B	translocase of inner mitochondrial membrane 10B	141.023	26.8267	2.39419
ENSMUSG00000030782	ENSSSCG00000035952	TGFB1I1	transforming growth factor beta 1 induced transcript 1	67.6867	12.8667	2.39523
ENSMUSG00000006005	ENSSSCG00000015576	TPR	translocated promoter region, nuclear basket protein	117.1	22.23	2.39716
ENSMUSG00000009281	ENSSSCG00000035419	RARRES2	retinoic acid receptor responder 2	1148.34	217.98	2.39729
ENSMUSG00000020848	ENSSSCG00000039412	DOC2B	double C2 domain beta	1.03667	0.196667	2.39813
ENSMUSG00000054716	ENSSSCG00000040745	ZNF771	zinc finger protein 771	20.0167	3.79333	2.39966
ENSMUSG00000029463	ENSSSCG00000009822	FAM216A	family with sequence similarity 216 member A	15.6933	2.96333	2.40486
ENSMUSG00000028701	ENSSSCG00000026991	LURAP1	leucine rich adaptor protein 1	1.68	0.316667	2.40742
ENSMUSG00000054728	ENSSSCG00000001052	PHACTR1	phosphatase and actin regulator 1	5.6	1.05333	2.41046
ENSMUSG00000022018	ENSSSCG00000009434	RGCC	regulator of cell cycle	69.8333	13.1133	2.41288
ENSMUSG00000047045	ENSSSCG00000037670	TMEM164	transmembrane protein 164	21.74	4.08	2.41371
ENSMUSG00000005534	ENSSSCG00000013566	INSR	insulin receptor	11.4133	2.14	2.41504
ENSMUSG00000038151	ENSSSCG00000004369	PRDM1	PR/SET domain 1	6.94	1.3	2.41642
ENSMUSG00000026923	ENSSSCG00000038509	NOTCH1	notch receptor 1	9.91333	1.85667	2.41666
ENSMUSG00000028381	ENSSSCG00000022780	UGCG	UDP-glucose ceramide glucosyltransferase	66.55	12.45	2.41829
ENSMUSG00000081534	ENSSSCG00000036775	SLC48A1	solute carrier family 48 member 1	50.3633	9.42	2.41857
ENSMUSG00000016458	ENSSSCG00000013316	WT1	WT1 transcription factor	2.44667	0.456667	2.4216
ENSMUSG00000060224	ENSSSCG00000010533	PYROXD2	pyridine nucleotide-disulphide oxidoreductase domain 2	10.6533	1.98667	2.42288
ENSMUSG00000024073	ENSSSCG00000008513	BIRC6	baculoviral IAP repeat containing 6	36.2	6.74667	2.42374
ENSMUSG00000031253	ENSSSCG00000012482	SRPX2	sushi repeat containing protein X-linked 2	56.09	10.45	2.42424
ENSMUSG00000058290	ENSSSCG00000000265	ESPL1	extra spindle pole bodies like 1, separase	12.0967	2.25333	2.42448
ENSMUSG00000047909	ENSSSCG00000028790	ANKRD16	ankyrin repeat domain 16	30.8933	5.74333	2.42734
ENSMUSG00000060548	ENSSSCG00000009283	TNFRSF19	TNF receptor superfamily member 19	4.11333	0.763333	2.42992
ENSMUSG00000034612	ENSSSCG00000000837	CHST11	carbohydrate sulfotransferase 11	13.36	2.47667	2.43145
ENSMUSG00000079480	ENSSSCG00000023312	PIN4	peptidylprolyl cis/trans isomerase, NIMA-interacting 4	116.617	21.5367	2.43691
ENSMUSG00000021044	ENSSSCG00000002408	ADCK1	aarF domain containing kinase 1	8.22667	1.51667	2.4394
ENSMUSG00000044783	ENSSSCG00000016313	HJURP	Holliday junction recognition protein	11.6033	2.13667	2.44111
ENSMUSG00000021910	ENSSSCG00000011442	Nisch	nischarin	130.66	24.05	2.44171
ENSMUSG00000063281	ENSSSCG00000003741	Zfp35	zinc finger protein 35	8.07	1.48333	2.44373
ENSMUSG00000001435	ENSSSCG00000038089	COL18A1	collagen type XVIII alpha 1 chain	98.22	18.0267	2.44588
ENSMUSG00000037012	ENSSSCG00000010253	HK1	hexokinase 1	31.0833	5.7	2.44711
ENSMUSG00000054162	ENSSSCG00000009722	SPOCK3	SPARC (osteonectin), cwcv and kazal like domains proteoglycan 3	7.60667	1.39333	2.44872
ENSMUSG00000027316	ENSSSCG00000021401	GFRA4	GDNF family receptor alpha 4	10.2733	1.88	2.4501
ENSMUSG00000022236	ENSSSCG00000022306	ROPN1L	rhophilin associated tail protein 1 like	3.17	0.58	2.45036
ENSMUSG00000000085	ENSSSCG00000003971	SCMH1	Scm polycomb group protein homolog 1	25.92	4.73667	2.45212
ENSMUSG00000026786	ENSSSCG00000030156	APBB1IP	amyloid beta precursor protein binding family B member 1 interacting protein	34.19	6.24	2.45396
ENSMUSG00000021557	ENSSSCG00000010957	AGTPBP1	ATP/GTP binding protein 1	22.5733	4.11	2.45741
ENSMUSG00000030259	ENSSSCG00000000559	RASSF8	Ras association domain family member 8	44.7033	8.13667	2.45787
ENSMUSG00000025579	ENSSSCG00000017156	GAA	glucosidase alpha, acid	80.3067	14.6133	2.45823
ENSMUSG00000064120	ENSSSCG00000001596	Mocs1	molybdenum cofactor synthesis 1	15.5033	2.81667	2.46052
ENSMUSG00000025165	ENSSSCG00000039807	SECTM1	secreted and transmembrane 1	4.86667	0.883333	2.4619
ENSMUSG00000032397	ENSSSCG00000004942	TIPIN	TIMELESS interacting protein	41.3467	7.49667	2.46345
ENSMUSG00000035357	ENSSSCG00000011521	PDZRN3	PDZ domain containing ring finger 3	26.0967	4.72667	2.46497
ENSMUSG00000000686	ENSSSCG00000017789	ABHD15	abhydrolase domain containing 15	3.09667	0.56	2.46722
ENSMUSG00000032263	ENSSSCG00000004465	BCKDHB	branched chain keto acid dehydrogenase E1 subunit beta	61.0033	11.03	2.46746
ENSMUSG00000044250	ENSSSCG00000000811	PCED1B	PC-esterase domain containing 1B	5.77667	1.04333	2.46904
ENSMUSG00000000881	ENSSSCG00000012375	DLG3	discs large MAGUK scaffold protein 3	12.3133	2.22	2.47159
ENSMUSG00000021311	ENSSSCG00000010143	MTR	5-methyltetrahydrofolate-homocysteine methyltransferase	7.26667	1.31	2.47173
ENSMUSG00000023827	ENSSSCG00000004033	AGPAT4	1-acylglycerol-3-phosphate O-acyltransferase 4	21.8667	3.94	2.47247
ENSMUSG00000037762	ENSSSCG00000010210	SLC16A9	solute carrier family 16 member 9	2.66667	0.48	2.47393
ENSMUSG00000022901	ENSSSCG00000011877	CD86	CD86 molecule	16.8967	3.04	2.4746
ENSMUSG00000064373	ENSSSCG00000021208	SELENOP	selenoprotein P	890.483	160.197	2.47474
ENSMUSG00000058254	ENSSSCG00000012238	TSPAN7	tetraspanin 7	55.05	9.9	2.47524
ENSMUSG00000029993	ENSSSCG00000025007	NFU1	NFU1 iron-sulfur cluster scaffold	56.8467	10.2133	2.47662
ENSMUSG00000041046	ENSSSCG00000031144	RAMP3	receptor activity modifying protein 3	13.0567	2.34333	2.47815
ENSMUSG00000003559	ENSSSCG00000010592	AS3MT	arsenite methyltransferase	29.0867	5.21333	2.48008
ENSMUSG00000046909	ENSSSCG00000017741	TEFM	transcription elongation factor, mitochondrial	11.7933	2.11333	2.48038
ENSMUSG00000047613	ENSSSCG00000031102	C1orf174	chromosome 1 open reading frame 174	31.6733	5.67	2.48185
ENSMUSG00000027288	ENSSSCG00000004725	ZNF106	zinc finger protein 106	41.05	7.32667	2.48615
ENSMUSG00000059173	ENSSSCG00000023924	PDE1A	phosphodiesterase 1A	8.22667	1.46667	2.48777
ENSMUSG00000022978	ENSSSCG00000034229	MIS18A	MIS18 kinetochore protein A	14.27	2.54333	2.48819
ENSMUSG00000026558	ENSSSCG00000039867	UCK2	uridine-cytidine kinase 2	85.4267	15.1933	2.49125
ENSMUSG00000032002	ENSSSCG00000014989	DCUN1D5	defective in cullin neddylation 1 domain containing 5	69.0967	12.2667	2.49387
ENSMUSG00000029177	ENSSSCG00000038543	CENPA	centromere protein A	37.2533	6.60667	2.49538
ENSMUSG00000023007	ENSSSCG00000000204	PRPF40B	pre-mRNA processing factor 40 homolog B	30.3333	5.36667	2.49881
ENSMUSG00000043439	ENSSSCG00000035677	EPOP	elongin BC and polycomb repressive complex 2 associated protein	2.86667	0.506667	2.50027
ENSMUSG00000029371	ENSSSCG00000008957	CXCL6	C-X-C motif chemokine ligand 6	69.7133	12.2967	2.50317
ENSMUSG00000022982	ENSSSCG00000021355	SOD1	superoxide dismutase 1	502.29	88.4467	2.50564
ENSMUSG00000027371	ENSSSCG00000034715	FAHD2B	fumarylacetoacetate hydrolase domain containing 2B	14.9567	2.63	2.50765
ENSMUSG00000057315	ENSSSCG00000009229	ARHGAP24	Rho GTPase activating protein 24	11.3867	2	2.50927
ENSMUSG00000001150	ENSSSCG00000026344	MCM3AP	minichromosome maintenance complex component 3 associated protein	31.1233	5.46	2.51102
ENSMUSG00000032596	ENSSSCG00000011393	UBA7	ubiquitin like modifier activating enzyme 7	51.6	9.05	2.51138
ENSMUSG00000024713	ENSSSCG00000023520	PCSK5	proprotein convertase subtilisin/kexin type 5	62.1067	10.8833	2.51263
ENSMUSG00000016427	ENSSSCG00000023277	NDUFA1	NADH:ubiquinone oxidoreductase subunit A1	321.387	56.2733	2.51379
ENSMUSG00000047215	ENSSSCG00000012427	RPL9	ribosomal protein L9	1781.03	311.697	2.5145
ENSMUSG00000036977	ENSSSCG00000033871	ANAPC10	anaphase promoting complex subunit 10	14.1267	2.47	2.51584
ENSMUSG00000031633	ENSSSCG00000015790	SLC25A4	solute carrier family 25 member 4	276.24	48.29	2.51613
ENSMUSG00000031540	ENSSSCG00000007023	KAT6A	lysine acetyltransferase 6A	10.2233	1.78333	2.51922
ENSMUSG00000000693	ENSSSCG00000008266	LOXL3	lysyl oxidase like 3	54.18	9.45	2.51937
ENSMUSG00000059708	ENSSSCG00000012627	Akap17b	A kinase (PRKA) anchor protein 17B	1.81667	0.316667	2.52026
ENSMUSG00000037108	ENSSSCG00000007659	ZCWPW1	zinc finger CW-type and PWWP domain containing 1	2.48667	0.433333	2.52066
ENSMUSG00000041515	ENSSSCG00000034980	IRF8	interferon regulatory factor 8	25.4833	4.43333	2.52309
ENSMUSG00000001334	ENSSSCG00000025834	FNDC5	fibronectin type III domain containing 5	3.29667	0.573333	2.52356
ENSMUSG00000036560	ENSSSCG00000025126	LGI4	leucine rich repeat LGI family member 4	7.91667	1.37667	2.52371
ENSMUSG00000039787	ENSSSCG00000005650	CERCAM	cerebral endothelial cell adhesion molecule	32.75	5.69	2.52499
ENSMUSG00000032258	ENSSSCG00000004469	LCA5	lebercilin LCA5	2.22667	0.386667	2.52572
ENSMUSG00000000416	ENSSSCG00000016625	CTTNBP2	cortactin binding protein 2	3.34333	0.58	2.52716
ENSMUSG00000033400	ENSSSCG00000006872	AGL	amylo-alpha-1, 6-glucosidase, 4-alpha-glucanotransferase	20.4767	3.55	2.52809
ENSMUSG00000024027	ENSSSCG00000001589	GLP1R	glucagon like peptide 1 receptor	3.15333	0.546667	2.52814
ENSMUSG00000018909	ENSSSCG00000014852	ARRB1	arrestin beta 1	23.38	4.05	2.52928
ENSMUSG00000024044	ENSSSCG00000003687	EPB41L3	erythrocyte membrane protein band 4.1 like 3	24.6033	4.26	2.52993
ENSMUSG00000021280	ENSSSCG00000036871	EXOC3L4	exocyst complex component 3 like 4	18.9467	3.27667	2.53164
ENSMUSG00000039519	ENSSSCG00000022092	CYP7B1	cytochrome P450 family 7 subfamily B member 1	29.38	5.07333	2.53383
ENSMUSG00000021536	ENSSSCG00000017101	ADCY2	adenylate cyclase 2	4.98	0.856667	2.53934
ENSMUSG00000038564	ENSSSCG00000026367	IFT172	intraflagellar transport 172	24.46	4.20667	2.53967
ENSMUSG00000072812	ENSSSCG00000035669	AHNAK2	AHNAK nucleoprotein 2	24.87	4.27667	2.53985
ENSMUSG00000033004	ENSSSCG00000009473	MYCBP2	MYC binding protein 2	25.3067	4.34667	2.54154
ENSMUSG00000026730	ENSSSCG00000022953	PTER	phosphotriesterase related	9.42667	1.61667	2.54373
ENSMUSG00000001018	ENSSSCG00000034159	SNAPIN	SNAP associated protein	46.9067	8.02333	2.54752
ENSMUSG00000041609	ENSSSCG00000009896	BICDL1	BICD family like cargo adaptor 1	6.41333	1.09667	2.54795
ENSMUSG00000069633	ENSSSCG00000013569	PEX11G	peroxisomal biogenesis factor 11 gamma	6.98667	1.19333	2.54961
ENSMUSG00000003273	ENSSSCG00000003147	CA11	carbonic anhydrase 11	2.55	0.433333	2.55695
ENSMUSG00000041420	ENSSSCG00000003115	MEIS3	Meis homeobox 3	19.2733	3.27333	2.55777
ENSMUSG00000075595	ENSSSCG00000017546	ZNF652	zinc finger protein 652	14.3967	2.44	2.56078
ENSMUSG00000043252	ENSSSCG00000040180	TMEM64	transmembrane protein 64	28.0467	4.75333	2.56082
ENSMUSG00000006281	ENSSSCG00000002142	TEP1	telomerase associated protein 1	35.9033	6.07667	2.56277
ENSMUSG00000040181	ENSSSCG00000015268	FMO1	flavin containing dimethylaniline monoxygenase 1	37.21	6.29	2.56456
ENSMUSG00000032375	ENSSSCG00000032949	APH1B	aph-1 homolog B, gamma-secretase subunit	4.45	0.75	2.56884
ENSMUSG00000038855	ENSSSCG00000040100	ITPKB	inositol-trisphosphate 3-kinase B	12.9167	2.17667	2.56904
ENSMUSG00000051262	ENSSSCG00000021579	Nat8f3 (includes others)	N-acetyltransferase 8 (GCN5-related) family member 3	3.7	0.623333	2.56945
ENSMUSG00000015452	ENSSSCG00000001437	AGER	advanced glycosylation end-product specific receptor	1.88333	0.316667	2.57225
ENSMUSG00000037361	ENSSSCG00000008587	SF3B6	splicing factor 3b subunit 6	148.19	24.8567	2.57574
ENSMUSG00000054000	ENSSSCG00000005128	TUSC1	tumor suppressor candidate 1	9.32	1.56	2.57878
ENSMUSG00000035215	ENSSSCG00000013463	LSM7	LSM7 homolog, U6 small nuclear RNA and mRNA degradation associated	119.37	19.97	2.57953
ENSMUSG00000020709	ENSSSCG00000017738	ADAP2	ArfGAP with dual PH domains 2	6.41	1.07	2.58271
ENSMUSG00000024339	ENSSSCG00000025593	TAP2	transporter 2, ATP binding cassette subfamily B member	81.6233	13.6167	2.58361
ENSMUSG00000034687	ENSSSCG00000008991	FRAS1	Fraser extracellular matrix complex subunit 1	0.12	0.02	2.58496
ENSMUSG00000047013	ENSSSCG00000008302	FBXO41	F-box protein 41	0.06	0.01	2.58496
ENSMUSG00000026012	ENSSSCG00000028561	CD28	CD28 molecule	0.32	0.0533333	2.58496
ENSMUSG00000037669	ENSSSCG00000025357	LDAH	lipid droplet associated hydrolase	22.39	3.72667	2.5869
ENSMUSG00000051444	ENSSSCG00000026290	BBS12	Bardet-Biedl syndrome 12	3.74667	0.623333	2.58753
ENSMUSG00000004952	ENSSSCG00000027890	RASA4	RAS p21 protein activator 4	32.7067	5.43667	2.58879
ENSMUSG00000038332	ENSSSCG00000004390	SESN1	sestrin 1	34.64	5.73667	2.59415
ENSMUSG00000031129	ENSSSCG00000011686	SLC9A9	solute carrier family 9 member A9	21.6167	3.57667	2.59546
ENSMUSG00000037892	ENSSSCG00000032749	PCDH18	protocadherin 18	4.86333	0.803333	2.59787
ENSMUSG00000022661	ENSSSCG00000027820	CD200	CD200 molecule	172.46	28.4867	2.5979
ENSMUSG00000020935	ENSSSCG00000017340	DCAKD	dephospho-CoA kinase domain containing	92.8233	15.31	2.60001
ENSMUSG00000040390	ENSSSCG00000028036	MAP3K10	mitogen-activated protein kinase kinase kinase 10	16.6933	2.74667	2.60352
ENSMUSG00000045302	ENSSSCG00000008553	PREB	prolactin regulatory element binding	103.633	17.04	2.60449
ENSMUSG00000015222	ENSSSCG00000016151	MAP2	microtubule associated protein 2	1.90667	0.313333	2.60528
ENSMUSG00000008859	ENSSSCG00000048439	RALA	RAS like proto-oncogene A	36.32	5.96333	2.60657
ENSMUSG00000020009	ENSSSCG00000004156	IFNGR1	interferon gamma receptor 1	115.927	19.03	2.60687
ENSMUSG00000037962	ENSSSCG00000035760	RFLNA/ZNF664-RFLNA	refilin A	6.20667	1.01667	2.60997
ENSMUSG00000034401	ENSSSCG00000003881	SPATA6	spermatogenesis associated 6	21.1467	3.46	2.61159
ENSMUSG00000049044	ENSSSCG00000015959	RAPGEF4	Rap guanine nucleotide exchange factor 4	2.28333	0.373333	2.61261
ENSMUSG00000032872	ENSSSCG00000022994	CYB5R4	cytochrome b5 reductase 4	36.4667	5.96	2.61319
ENSMUSG00000030930	ENSSSCG00000029482	CHST15	carbohydrate sulfotransferase 15	9.15	1.49333	2.61524
ENSMUSG00000018593	ENSSSCG00000017082	SPARC	secreted protein acidic and cysteine rich	4746.62	774.34	2.61586
ENSMUSG00000022131	ENSSSCG00000009492	GPR180	G protein-coupled receptor 180	34.8967	5.69	2.61659
ENSMUSG00000032398	ENSSSCG00000038941	SNAPC5	small nuclear RNA activating complex polypeptide 5	19.32	3.14	2.62126
ENSMUSG00000026885	ENSSSCG00000038036	TTLL11	tubulin tyrosine ligase like 11	0.883333	0.143333	2.62358
ENSMUSG00000036246	ENSSSCG00000013931	GMIP	GEM interacting protein	23.3333	3.78333	2.62466
ENSMUSG00000047434	ENSSSCG00000035414	XXYLT1	xyloside xylosyltransferase 1	22.29	3.61	2.62633
ENSMUSG00000023000	ENSSSCG00000000188	DHH	desert hedgehog signaling molecule	1.25667	0.203333	2.62768
ENSMUSG00000038175	ENSSSCG00000001063	MYLIP	myosin regulatory light chain interacting protein	34.0733	5.45667	2.64255
ENSMUSG00000001227	ENSSSCG00000035176	SEMA6B	semaphorin 6B	10.4833	1.67667	2.64443
ENSMUSG00000027199	ENSSSCG00000004672	GATM	glycine amidinotransferase	40.0967	6.4	2.64734
ENSMUSG00000020642	ENSSSCG00000008646	RNF144A	ring finger protein 144A	10.0933	1.61	2.64827
ENSMUSG00000040852	ENSSSCG00000008456	PLEKHH2	pleckstrin homology, MyTH4 and FERM domain containing H2	2.38333	0.38	2.64891
ENSMUSG00000002345	ENSSSCG00000044084	BORCS8	BLOC-1 related complex subunit 8	35.6067	5.66667	2.65158
ENSMUSG00000089715	ENSSSCG00000040334	CBX6	chromobox 6	32.5533	5.18	2.65178
ENSMUSG00000068246	ENSSSCG00000000148	Apol9a/Apol9b	apolipoprotein L 9b	11.2333	1.78667	2.65244
ENSMUSG00000017466	ENSSSCG00000017164	TIMP2	TIMP metallopeptidase inhibitor 2	437.377	69.4267	2.65531
ENSMUSG00000024793	ENSSSCG00000040001	TNFRSF25	TNF receptor superfamily member 25	2.42333	0.383333	2.66032
ENSMUSG00000064280	ENSSSCG00000015412	CCDC146	coiled-coil domain containing 146	0.57	0.09	2.66297
ENSMUSG00000021607	ENSSSCG00000040154	MRPL36	mitochondrial ribosomal protein L36	69.48	10.9467	2.66611
ENSMUSG00000002489	ENSSSCG00000012034	TIAM1	TIAM Rac1 associated GEF 1	7.09	1.11667	2.66659
ENSMUSG00000025492	ENSSSCG00000032591	IFITM3	interferon induced transmembrane protein 3	1415.76	222.817	2.66764
ENSMUSG00000038539	ENSSSCG00000003201	ATF5	activating transcription factor 5	162.097	25.4633	2.67036
ENSMUSG00000030785	ENSSSCG00000036789	COX6A2	cytochrome c oxidase subunit 6A2	124.897	19.5967	2.67205
ENSMUSG00000020220	ENSSSCG00000003438	VPS13D	vacuolar protein sorting 13 homolog D	29.52	4.63	2.67261
ENSMUSG00000016024	ENSSSCG00000028758	LBP	lipopolysaccharide binding protein	224.46	35.1633	2.67431
ENSMUSG00000059602	ENSSSCG00000040453	SYN3	synapsin III	0.276667	0.0433333	2.6746
ENSMUSG00000020526	ENSSSCG00000023373	ZNHIT3	zinc finger HIT-type containing 3	12.9467	2.02667	2.6754
ENSMUSG00000054435	ENSSSCG00000027826	GIMAP4	GTPase, IMAP family member 4	31.4	4.91	2.67697
ENSMUSG00000066842	ENSSSCG00000035595	HMCN1	hemicentin 1	5.48	0.856667	2.67737
ENSMUSG00000020910	ENSSSCG00000018009	ADPRM	ADP-ribose/CDP-alcohol diphosphatase, manganese dependent	20.7733	3.24667	2.6777
ENSMUSG00000052852	ENSSSCG00000023710	REEP1	receptor accessory protein 1	3.35	0.523333	2.67836
ENSMUSG00000031209	ENSSSCG00000012363	HEPH	hephaestin	6.42333	1	2.68332
ENSMUSG00000006360	ENSSSCG00000037142	CRIP1	cysteine rich protein 1	1502.01	233.363	2.68625
ENSMUSG00000019124	ENSSSCG00000016684	SCRN1	secernin 1	3.59333	0.556667	2.69044
ENSMUSG00000031997	ENSSSCG00000024022	TRPC6	transient receptor potential cation channel subfamily C member 6	7.49	1.16	2.69084
ENSMUSG00000006586	ENSSSCG00000006115	RUNX1T1	RUNX1 partner transcriptional co-repressor 1	1.6	0.246667	2.69744
ENSMUSG00000032180	ENSSSCG00000038623	TMED1	transmembrane p24 trafficking protein 1	49.7133	7.65333	2.69947
ENSMUSG00000073471	ENSSSCG00000004055	RSPH3	radial spoke head 3	26.1933	4.03	2.70035
ENSMUSG00000051457	ENSSSCG00000035256	SPN	sialophorin	4.4	0.676667	2.70099
ENSMUSG00000027253	ENSSSCG00000013248	LRP4	LDL receptor related protein 4	2.32	0.356667	2.70148
ENSMUSG00000050896	ENSSSCG00000040919	RTN4RL2	reticulon 4 receptor like 2	13.6533	2.09667	2.70308
ENSMUSG00000029121	ENSSSCG00000022896	CRMP1	collapsin response mediator protein 1	1.34667	0.206667	2.70402
ENSMUSG00000029524	ENSSSCG00000009901	SIRT4	sirtuin 4	11.6033	1.78	2.70459
ENSMUSG00000068614	ENSSSCG00000004803	ACTC1	actin alpha cardiac muscle 1	3.93333	0.603333	2.70473
ENSMUSG00000035967	ENSSSCG00000012695	INTS6L	integrator complex subunit 6 like	20.3633	3.12333	2.70482
ENSMUSG00000115219	ENSSSCG00000045512	Eef1akmt4	--	14.89	2.28333	2.70513
ENSMUSG00000014846	ENSSSCG00000035983	TPPP3	tubulin polymerization promoting protein family member 3	123.197	18.8767	2.70629
ENSMUSG00000057110	ENSSSCG00000038679	CNTRL	centriolin	13.5767	2.08	2.70647
ENSMUSG00000030272	ENSSSCG00000011550	CAMK1	calcium/calmodulin dependent protein kinase I	129.04	19.75	2.70789
ENSMUSG00000027932	ENSSSCG00000006569	SLC27A3	solute carrier family 27 member 3	19.78	3.02667	2.70824
ENSMUSG00000118125	ENSSSCG00000020737	Sssca1	--	5.24	0.8	2.71149
ENSMUSG00000028364	ENSSSCG00000005494	TNC	tenascin C	483.193	73.7233	2.71241
ENSMUSG00000052920	ENSSSCG00000010429	PRKG1	protein kinase cGMP-dependent 1	6.06667	0.923333	2.71598
ENSMUSG00000018459	ENSSSCG00000035906	SLC13A3	solute carrier family 13 member 3	1.6	0.243333	2.71707
ENSMUSG00000020374	ENSSSCG00000014011	RASGEF1C	RasGEF domain family member 1C	1.14	0.173333	2.71741
ENSMUSG00000063334	ENSSSCG00000033524	KRR1	KRR1 small subunit processome component homolog	12.9567	1.96667	2.71987
ENSMUSG00000036792	ENSSSCG00000015667	MBD5	methyl-CpG binding domain protein 5	9.96333	1.50667	2.72527
ENSMUSG00000036908	ENSSSCG00000012893	UNC93B1	unc-93 homolog B1, TLR signaling regulator	156.49	23.62	2.72799
ENSMUSG00000022555	ENSSSCG00000005918	DGAT1	diacylglycerol O-acyltransferase 1	82.51	12.4433	2.7292
ENSMUSG00000035275	ENSSSCG00000025672	RAVER2	ribonucleoprotein, PTB binding 2	1.24	0.186667	2.7318
ENSMUSG00000045954	ENSSSCG00000026618	CAVIN2	caveolae associated protein 2	29.5433	4.44	2.7342
ENSMUSG00000006288	ENSSSCG00000002145	TTC5	tetratricopeptide repeat domain 5	22.7333	3.40333	2.73979
ENSMUSG00000034685	ENSSSCG00000017356	FAM171A2	family with sequence similarity 171 member A2	10.2233	1.53	2.74026
ENSMUSG00000040563	ENSSSCG00000013620	PLPPR2	phospholipid phosphatase related 2	7.82667	1.17	2.74189
ENSMUSG00000060591	ENSSSCG00000032436	IFITM2	interferon induced transmembrane protein 2	1494.98	222.817	2.7462
ENSMUSG00000025804	ENSSSCG00000011322	CCR1	C-C motif chemokine receptor 1	41.99	6.25333	2.74735
ENSMUSG00000020926	ENSSSCG00000017349	ADAM11	ADAM metallopeptidase domain 11	1.18667	0.176667	2.74781
ENSMUSG00000001802	ENSSSCG00000002863	LRP3	LDL receptor related protein 3	15.99	2.38	2.74814
ENSMUSG00000048495	ENSSSCG00000016087	TYW5	tRNA-yW synthesizing protein 5	15.6033	2.32	2.74966
ENSMUSG00000022679	ENSSSCG00000032056	MPV17L	MPV17 mitochondrial inner membrane protein like	2.24333	0.333333	2.75061
ENSMUSG00000006576	ENSSSCG00000022846	SLC4A3	solute carrier family 4 member 3	7.41667	1.09667	2.75765
ENSMUSG00000030555	ENSSSCG00000004813	TTC23	tetratricopeptide repeat domain 23	10.72	1.58333	2.75927
ENSMUSG00000039062	ENSSSCG00000001849	ANPEP	alanyl aminopeptidase, membrane	267.897	39.4733	2.76273
ENSMUSG00000022228	ENSSSCG00000001206	ZSCAN26	zinc finger and SCAN domain containing 26	16.6967	2.46	2.76283
ENSMUSG00000062960	ENSSSCG00000008844	KDR	kinase insert domain receptor	20.24	2.98	2.76383
ENSMUSG00000031934	ENSSSCG00000032360	PANX1	pannexin 1	33.1233	4.87667	2.76388
ENSMUSG00000025407	ENSSSCG00000000443	GLI1	GLI family zinc finger 1	4.81333	0.706667	2.76793
ENSMUSG00000053600	ENSSSCG00000039774	Zfp472	zinc finger protein 472	4.31667	0.633333	2.76888
ENSMUSG00000046204	ENSSSCG00000009659	PNMA2	PNMA family member 2	0.25	0.0366667	2.76939
ENSMUSG00000031093	ENSSSCG00000012634	DOCK11	dedicator of cytokinesis 11	11.9267	1.74667	2.77151
ENSMUSG00000018507	ENSSSCG00000018032	TRPV2	transient receptor potential cation channel subfamily V member 2	14.6933	2.15	2.77275
ENSMUSG00000020614	ENSSSCG00000017258	FAM20A	FAM20A golgi associated secretory pathway pseudokinase	43.52	6.36333	2.77382
ENSMUSG00000037260	ENSSSCG00000038960	HGSNAT	heparan-alpha-glucosaminide N-acetyltransferase	47.6633	6.96667	2.77434
ENSMUSG00000038398	ENSSSCG00000024679	UPF3A	UPF3A regulator of nonsense mediated mRNA decay	29.14	4.25333	2.77634
ENSMUSG00000028532	ENSSSCG00000004829	CACHD1	cache domain containing 1	6.81667	0.993333	2.77872
ENSMUSG00000037418	ENSSSCG00000023090	BEST1	bestrophin 1	1.42	0.206667	2.78051
ENSMUSG00000074064	ENSSSCG00000031450	MLYCD	malonyl-CoA decarboxylase	17.5767	2.55667	2.78133
ENSMUSG00000021253	ENSSSCG00000002385	TGFB3	transforming growth factor beta 3	43.4867	6.32333	2.78182
ENSMUSG00000010142	ENSSSCG00000040134	TNFRSF13B	TNF receptor superfamily member 13B	10.23	1.48667	2.78265
ENSMUSG00000030852	ENSSSCG00000037530	TACC2	transforming acidic coiled-coil containing protein 2	55.5067	8.06333	2.78321
ENSMUSG00000045962	ENSSSCG00000000753	WNK1	WNK lysine deficient protein kinase 1	137.483	19.9467	2.78504
ENSMUSG00000058396	ENSSSCG00000037701	GPR182	G protein-coupled receptor 182	1.08	0.156667	2.78526
ENSMUSG00000038538	ENSSSCG00000016510	UBN2	ubinuclein 2	6.35333	0.92	2.78781
ENSMUSG00000043384	ENSSSCG00000012519	GPRASP1	G protein-coupled receptor associated sorting protein 1	9.42667	1.36333	2.78961
ENSMUSG00000050947	ENSSSCG00000034883	AMIGO1	adhesion molecule with Ig like domain 1	4.93667	0.713333	2.79089
ENSMUSG00000005802	ENSSSCG00000004668	SLC30A4	solute carrier family 30 member 4	16.01	2.31	2.79301
ENSMUSG00000026620	ENSSSCG00000010825	MARK1	microtubule affinity regulating kinase 1	14.9067	2.14667	2.79579
ENSMUSG00000019054	ENSSSCG00000038938	FIS1	fission, mitochondrial 1	187.143	26.8867	2.79918
ENSMUSG00000031565	ENSSSCG00000015815	FGFR1	fibroblast growth factor receptor 1	146.043	20.9667	2.80023
ENSMUSG00000095115	ENSSSCG00000039337	ITPRIPL2	ITPRIP like 2	32.8133	4.71	2.80048
ENSMUSG00000014850	ENSSSCG00000014126	MSH3	mutS homolog 3	10.1333	1.45333	2.80167
ENSMUSG00000039914	ENSSSCG00000025190	COQ10A	coenzyme Q10A	33.5633	4.81333	2.80178
ENSMUSG00000022024	ENSSSCG00000039338	SUGT1	SGT1 homolog, MIS12 kinetochore complex assembly cochaperone	90.4367	12.92	2.8073
ENSMUSG00000025576	ENSSSCG00000039498	Rbfox3	RNA binding protein, fox-1 homolog (C. elegans) 3	0.116667	0.0166667	2.80735
ENSMUSG00000037406	ENSSSCG00000015810	HTRA4	HtrA serine peptidase 4	1.47	0.21	2.80735
ENSMUSG00000031849	ENSSSCG00000013916	COMP	cartilage oligomeric matrix protein	1.98333	0.283333	2.80735
ENSMUSG00000037683	ENSSSCG00000011078	ARMC3	armadillo repeat containing 3	0.163333	0.0233333	2.80735
ENSMUSG00000026600	ENSSSCG00000021464	SOAT1	sterol O-acyltransferase 1	36.6533	5.21667	2.81274
ENSMUSG00000037852	ENSSSCG00000008854	CPE	carboxypeptidase E	51.3367	7.30333	2.81336
ENSMUSG00000071654	ENSSSCG00000038370	UQCC3	ubiquinol-cytochrome c reductase complex assembly factor 3	73.8167	10.4467	2.8209
ENSMUSG00000062981	ENSSSCG00000030478	MRPL42	mitochondrial ribosomal protein L42	124.457	17.4867	2.83132
ENSMUSG00000018931	ENSSSCG00000033762	NATD1	N-acetyltransferase domain containing 1	9.56333	1.34333	2.8317
ENSMUSG00000002477	ENSSSCG00000003701	SNRPD1	small nuclear ribonucleoprotein D1 polypeptide	125.86	17.6533	2.83381
ENSMUSG00000021461	ENSSSCG00000033654	FANCC	FA complementation group C	3.80667	0.533333	2.83542
ENSMUSG00000013419	ENSSSCG00000030065	Zfp651	zinc finger protein 651	30.6267	4.28667	2.83686
ENSMUSG00000009941	ENSSSCG00000028913	NXF2/NXF2B	nuclear RNA export factor 2	0.143333	0.02	2.8413
ENSMUSG00000032125	ENSSSCG00000015203	ROBO4	roundabout guidance receptor 4	12.9033	1.79667	2.84435
ENSMUSG00000028339	ENSSSCG00000005380	COL15A1	collagen type XV alpha 1 chain	131.683	18.28	2.84873
ENSMUSG00000039158	ENSSSCG00000023894	AKNA	AT-hook transcription factor	6.92	0.96	2.84967
ENSMUSG00000032010	ENSSSCG00000015120	USP2	ubiquitin specific peptidase 2	10.3667	1.43667	2.85115
ENSMUSG00000020262	ENSSSCG00000012089	ADARB1	adenosine deaminase RNA specific B1	7.44667	1.03	2.85395
ENSMUSG00000061751	ENSSSCG00000021656	KALRN	kalirin RhoGEF kinase	4.94333	0.683333	2.85482
ENSMUSG00000071317	ENSSSCG00000004366	BVES	blood vessel epicardial substance	1.76333	0.243333	2.8573
ENSMUSG00000074899	ENSSSCG00000004736	SPTBN5	spectrin beta, non-erythrocytic 5	0.386667	0.0533333	2.85798
ENSMUSG00000033065	ENSSSCG00000021129	PFKM	phosphofructokinase, muscle	107.167	14.78	2.85814
ENSMUSG00000010097	ENSSSCG00000022866	NXF1	nuclear RNA export factor 1	151.753	20.8767	2.86176
ENSMUSG00000024538	ENSSSCG00000031128	PPIC	peptidylprolyl isomerase C	409.053	56.2133	2.8633
ENSMUSG00000020620	ENSSSCG00000026473	ABCA8	ATP binding cassette subfamily A member 8	1.62667	0.223333	2.86465
ENSMUSG00000067369	ENSSSCG00000012489	TRMT2B	tRNA methyltransferase 2 homolog B	11.9167	1.63	2.87004
ENSMUSG00000013367	ENSSSCG00000003227	IGLON5	IgLON family member 5	6.69333	0.913333	2.87351
ENSMUSG00000049047	ENSSSCG00000040281	ARMCX3	armadillo repeat containing X-linked 3	40.0167	5.45667	2.87451
ENSMUSG00000020886	ENSSSCG00000024285	DLG4	discs large MAGUK scaffold protein 4	16.9167	2.30667	2.87456
ENSMUSG00000042817	ENSSSCG00000009314	FLT3	fms related receptor tyrosine kinase 3	2.61667	0.356667	2.87508
ENSMUSG00000026255	ENSSSCG00000016290	EFHD1	EF-hand domain family member D1	15.55	2.11667	2.87705
ENSMUSG00000021238	ENSSSCG00000002357	ALDH6A1	aldehyde dehydrogenase 6 family member A1	40.3733	5.48667	2.8794
ENSMUSG00000037337	ENSSSCG00000002962	MAP4K1	mitogen-activated protein kinase kinase kinase kinase 1	5.94667	0.803333	2.88801
ENSMUSG00000023279	ENSSSCG00000012310	BMP15	bone morphogenetic protein 15	0.223333	0.03	2.89616
ENSMUSG00000039738	ENSSSCG00000007954	SLX4	SLX4 structure-specific endonuclease subunit	8.14	1.09333	2.8963
ENSMUSG00000038070	ENSSSCG00000005178	CNTLN	centlein	8.94333	1.19667	2.90179
ENSMUSG00000026872	ENSSSCG00000021343	ZEB2	zinc finger E-box binding homeobox 2	39.4633	5.27667	2.90281
ENSMUSG00000070814	ENSSSCG00000003129	ZSWIM9	zinc finger SWIM-type containing 9	4.94667	0.66	2.90592
ENSMUSG00000024338	ENSSSCG00000026951	PSMB8	proteasome 20S subunit beta 8	196.78	26.24	2.90674
ENSMUSG00000030401	ENSSSCG00000036870	RTN2	reticulon 2	74.58	9.93333	2.90844
ENSMUSG00000060735	ENSSSCG00000032797	RXFP3	relaxin family peptide receptor 3	1.12667	0.15	2.90903
ENSMUSG00000063415	ENSSSCG00000008311	CYP26B1	cytochrome P450 family 26 subfamily B member 1	17.0833	2.27	2.91183
ENSMUSG00000050608	ENSSSCG00000028414	MICOS10	mitochondrial contact site and cristae organizing system subunit 10	239.76	31.8533	2.91207
ENSMUSG00000048307	ENSSSCG00000006065	ANKRD46	ankyrin repeat domain 46	29.8567	3.95333	2.91691
ENSMUSG00000033585	ENSSSCG00000004834	NDN	necdin, MAGE family member	16.5	2.18333	2.91786
ENSMUSG00000029772	ENSSSCG00000016568	AHCYL2	adenosylhomocysteinase like 2	13.3267	1.76333	2.91794
ENSMUSG00000055240	ENSSSCG00000039774	Zfp101	zinc finger protein 101	4.79	0.633333	2.91899
ENSMUSG00000032615	ENSSSCG00000018052	NT5M	5',3'-nucleotidase, mitochondrial	17.5633	2.32	2.92037
ENSMUSG00000069920	ENSSSCG00000040139	B3GNT9	UDP-GlcNAc:betaGal beta-1,3-N-acetylglucosaminyltransferase 9	39.4833	5.20667	2.92281
ENSMUSG00000032548	ENSSSCG00000011641	SLCO2A1	solute carrier organic anion transporter family member 2A1	19.3233	2.54333	2.92555
ENSMUSG00000070733	ENSSSCG00000008826	FRYL	FRY like transcription coactivator	21.1267	2.78	2.92591
ENSMUSG00000052572	ENSSSCG00000014904	DLG2	discs large MAGUK scaffold protein 2	3.22	0.423333	2.92719
ENSMUSG00000022199	ENSSSCG00000002025	SLC22A17	solute carrier family 22 member 17	12.76	1.67667	2.92796
ENSMUSG00000003062	ENSSSCG00000024028	STARD3NL	STARD3 N-terminal like	43.5433	5.69	2.93595
ENSMUSG00000026433	ENSSSCG00000026269	RAB29	RAB29, member RAS oncogene family	33.2167	4.34	2.93614
ENSMUSG00000056054	ENSSSCG00000006590	S100A8	S100 calcium binding protein A8	179.63	23.4567	2.93696
ENSMUSG00000028226	ENSSSCG00000006132	MMP16	matrix metallopeptidase 16	2.43	0.316667	2.93992
ENSMUSG00000052676	ENSSSCG00000012512	ZMAT1	zinc finger matrin-type 1	2.35333	0.306667	2.93996
ENSMUSG00000014243	ENSSSCG00000036482	ZSWIM7	zinc finger SWIM-type containing 7	16.9767	2.21	2.94143
ENSMUSG00000030291	ENSSSCG00000041972	MED21	mediator complex subunit 21	67.6633	8.8	2.9428
ENSMUSG00000049421	ENSSSCG00000002930	ZNF260	zinc finger protein 260	44.7367	5.79667	2.94816
ENSMUSG00000041147	ENSSSCG00000029039	BRCA2	BRCA2 DNA repair associated	3.37333	0.436667	2.94957
ENSMUSG00000031700	ENSSSCG00000002847	GPT2	glutamic--pyruvic transaminase 2	22.7467	2.94	2.95177
ENSMUSG00000021124	ENSSSCG00000002295	VTI1B	vesicle transport through interaction with t-SNAREs 1B	102.927	13.29	2.9532
ENSMUSG00000027346	ENSSSCG00000007043	GPCPD1	glycerophosphocholine phosphodiesterase 1	28.5133	3.67333	2.95647
ENSMUSG00000031994	ENSSSCG00000015249	ADAMTS8	ADAM metallopeptidase with thrombospondin type 1 motif 8	1.96667	0.253333	2.95664
ENSMUSG00000017778	ENSSSCG00000040325	Cox7c	cytochrome c oxidase subunit 7C	655.65	84.32	2.95898
ENSMUSG00000042190	ENSSSCG00000031346	CMKLR1	chemerin chemokine-like receptor 1	26.0867	3.35333	2.95964
ENSMUSG00000029213	ENSSSCG00000033373	COMMD8	COMM domain containing 8	67.99	8.72	2.96292
ENSMUSG00000009739	ENSSSCG00000000220	POU6F1	POU class 6 homeobox 1	9.73	1.24667	2.96436
ENSMUSG00000075705	ENSSSCG00000032932	MSRB1	methionine sulfoxide reductase B1	188.65	24.1333	2.96661
ENSMUSG00000028024	ENSSSCG00000009132	ENPEP	glutamyl aminopeptidase	13.8333	1.76667	2.96905
ENSMUSG00000031304	ENSSSCG00000012397	IL2RG	interleukin 2 receptor subunit gamma	56.78	7.25	2.96933
ENSMUSG00000022102	ENSSSCG00000009612	DOK2	docking protein 2	20.9633	2.67333	2.97116
ENSMUSG00000020826	ENSSSCG00000017755	NOS2	nitric oxide synthase 2	3.17	0.403333	2.97444
ENSMUSG00000041895	ENSSSCG00000017260	WIPI1	WD repeat domain, phosphoinositide interacting 1	65.38	8.31667	2.97477
ENSMUSG00000029605	ENSSSCG00000046640	Oas1b	2'-5' oligoadenylate synthetase 1B	6.13	0.776667	2.98052
ENSMUSG00000064109	ENSSSCG00000002918	HCST	hematopoietic cell signal transducer	11.3133	1.43333	2.98058
ENSMUSG00000038642	ENSSSCG00000006648	CTSS	cathepsin S	676.473	85.7033	2.98061
ENSMUSG00000009894	ENSSSCG00000013984	SNAP47	synaptosome associated protein 47	25.18	3.19	2.98065
ENSMUSG00000038260	ENSSSCG00000022672	TRPM4	transient receptor potential cation channel subfamily M member 4	28.59	3.62	2.98145
ENSMUSG00000024847	ENSSSCG00000012904	AIP	aryl hydrocarbon receptor interacting protein	66.1967	8.36333	2.98461
ENSMUSG00000024845	ENSSSCG00000012905	TMEM134	transmembrane protein 134	91.03	11.5	2.98471
ENSMUSG00000047904	ENSSSCG00000017249	SSTR2	somatostatin receptor 2	0.766667	0.0966667	2.98751
ENSMUSG00000053390	ENSSSCG00000039774	Zfp952	zinc finger protein 952	5.02333	0.633333	2.98761
ENSMUSG00000040666	ENSSSCG00000029219	Sh3bgr	SH3-binding domain glutamic acid-rich protein	44.2967	5.58333	2.988
ENSMUSG00000019856	ENSSSCG00000004245	FAM184A	family with sequence similarity 184 member A	1.21667	0.153333	2.98819
ENSMUSG00000046031	ENSSSCG00000036064	CALHM6	calcium homeostasis modulator family member 6	6.78	0.853333	2.9901
ENSMUSG00000044627	ENSSSCG00000032748	SWI5	SWI5 homologous recombination repair protein	360.463	45.3133	2.99184
ENSMUSG00000033420	ENSSSCG00000008340	ANTXR1	ANTXR cell adhesion molecule 1	135.637	17.0367	2.99303
ENSMUSG00000038742	ENSSSCG00000013663	ANGPTL6	angiopoietin like 6	4.16667	0.523333	2.99309
ENSMUSG00000040097	ENSSSCG00000028381	FLYWCH1	FLYWCH-type zinc finger 1	17.5	2.19667	2.99397
ENSMUSG00000035184	ENSSSCG00000029598	FAM124A	family with sequence similarity 124 member A	1.89	0.236667	2.99746
ENSMUSG00000070327	ENSSSCG00000017146	RNF213	ring finger protein 213	60.8233	7.60333	2.99992
ENSMUSG00000053552	ENSSSCG00000007171	EBF4	EBF family member 4	1.49333	0.186667	3
ENSMUSG00000029759	ENSSSCG00000029515	PON3	paraoxonase 3	37.0467	4.62	3.00338
ENSMUSG00000003206	ENSSSCG00000013498	EBI3	Epstein-Barr virus induced 3	8.27	1.02667	3.00992
ENSMUSG00000032431	ENSSSCG00000039054	CRTAP	cartilage associated protein	278.913	34.5267	3.01403
ENSMUSG00000006442	ENSSSCG00000027689	SRM	spermidine synthase	59.7533	7.36667	3.01994
ENSMUSG00000041202	ENSSSCG00000031106	PLA2G2D	phospholipase A2 group IID	0.703333	0.0866667	3.02066
ENSMUSG00000055538	ENSSSCG00000033074	ZCCHC24	zinc finger CCHC-type containing 24	96.0167	11.8267	3.02124
ENSMUSG00000006127	ENSSSCG00000030707	INPP5K	inositol polyphosphate-5-phosphatase K	26.02	3.20333	3.02198
ENSMUSG00000027035	ENSSSCG00000032715	CERS6	ceramide synthase 6	7.31667	0.9	3.02319
ENSMUSG00000057137	ENSSSCG00000040673	TMEM140	transmembrane protein 140	28.4867	3.50333	3.02349
ENSMUSG00000022439	ENSSSCG00000000025	PARVG	parvin gamma	4.09333	0.503333	3.02369
ENSMUSG00000027952	ENSSSCG00000006535	PMVK	phosphomevalonate kinase	35.8067	4.38667	3.02903
ENSMUSG00000022468	ENSSSCG00000033142	ENDOU	endonuclease, poly(U) specific	1.47	0.18	3.02975
ENSMUSG00000033306	ENSSSCG00000011811	LPP	LIM domain containing preferred translocation partner in lipoma	9.89	1.21	3.03096
ENSMUSG00000054708	ENSSSCG00000013497	ANKRD24	ankyrin repeat domain 24	8.05	0.983333	3.03324
ENSMUSG00000038393	ENSSSCG00000031262	TXNIP	thioredoxin interacting protein	380.527	46.2967	3.03902
ENSMUSG00000009563	ENSSSCG00000005619	TOR2A	torsin family 2 member A	44.2167	5.36333	3.04339
ENSMUSG00000032383	ENSSSCG00000034137	PPIB	peptidylprolyl isomerase B	784.123	95.0467	3.04437
ENSMUSG00000003469	ENSSSCG00000009621	PHYHIP	phytanoyl-CoA 2-hydroxylase interacting protein	0.55	0.0666667	3.04439
ENSMUSG00000026207	ENSSSCG00000032522	SPEG	striated muscle enriched protein kinase	9.49667	1.15	3.04579
ENSMUSG00000004709	ENSSSCG00000006374	CD244	CD244 molecule	2.86333	0.346667	3.04607
ENSMUSG00000033429	ENSSSCG00000035696	MCEE	methylmalonyl-CoA epimerase	65.2167	7.89	3.04714
ENSMUSG00000030879	ENSSSCG00000024693	MRPL17	mitochondrial ribosomal protein L17	189.197	22.8467	3.04983
ENSMUSG00000035268	ENSSSCG00000022998	PKIG	cAMP-dependent protein kinase inhibitor gamma	102.54	12.37	3.05127
ENSMUSG00000040855	ENSSSCG00000012150	REPS2	RALBP1 associated Eps domain containing 2	3.01667	0.363333	3.05359
ENSMUSG00000068184	ENSSSCG00000027763	NDUFAF2	NADH:ubiquinone oxidoreductase complex assembly factor 2	37.8	4.54667	3.05551
ENSMUSG00000046768	ENSSSCG00000022804	RHOJ	ras homolog family member J	81.6133	9.80667	3.05697
ENSMUSG00000019797	ENSSSCG00000037985	MTRES1	mitochondrial transcription rescue factor 1	45.17	5.42333	3.05811
ENSMUSG00000017697	ENSSSCG00000021255	ADA	adenosine deaminase	20.76	2.48667	3.06152
ENSMUSG00000042564	ENSSSCG00000035577	FAM227A	family with sequence similarity 227 member A	0.696667	0.0833333	3.0635
ENSMUSG00000037685	ENSSSCG00000008803	ATP8A1	ATPase phospholipid transporting 8A1	6.08	0.726667	3.06471
ENSMUSG00000026637	ENSSSCG00000021068	TRAF5	TNF receptor associated factor 5	15.0367	1.79333	3.06777
ENSMUSG00000024210	ENSSSCG00000039272	IP6K3	inositol hexakisphosphate kinase 3	5.29333	0.63	3.07075
ENSMUSG00000022440	ENSSSCG00000030325	C1QTNF6	C1q and TNF related 6	252.497	30.0167	3.07243
ENSMUSG00000025498	ENSSSCG00000012853	IRF7	interferon regulatory factor 7	105.657	12.5467	3.07401
ENSMUSG00000007987	ENSSSCG00000046214	IFT22	intraflagellar transport 22	18.9633	2.25	3.07522
ENSMUSG00000063765	ENSSSCG00000000067	CHADL	chondroadherin like	3.73667	0.443333	3.07529
ENSMUSG00000031870	ENSSSCG00000014977	PGR	progesterone receptor	4.49667	0.533333	3.07575
ENSMUSG00000034795	ENSSSCG00000009426	CCDC122	coiled-coil domain containing 122	10.82	1.28	3.07948
ENSMUSG00000032323	ENSSSCG00000025273	CYP11A1	cytochrome P450 family 11 subfamily A member 1	2.51	0.296667	3.08077
ENSMUSG00000020811	ENSSSCG00000017894	WSCD1	WSC domain containing 1	1.63667	0.193333	3.0816
ENSMUSG00000046546	ENSSSCG00000011828	FAM43A	family with sequence similarity 43 member A	31.0067	3.65667	3.08398
ENSMUSG00000026582	ENSSSCG00000006286	SELE	selectin E	3.64667	0.43	3.08417
ENSMUSG00000000876	ENSSSCG00000034625	PXMP4	peroxisomal membrane protein 4	20.2133	2.38333	3.08425
ENSMUSG00000019961	ENSSSCG00000000887	TMPO	thymopoietin	46.38	5.45667	3.08741
ENSMUSG00000000183	ENSSSCG00000032662	FGF6	fibroblast growth factor 6	0.113333	0.0133333	3.08746
ENSMUSG00000073600	ENSSSCG00000014347	PROB1	proline rich basic protein 1	5.11	0.6	3.09029
ENSMUSG00000064179	ENSSSCG00000025353	TNNT1	troponin T1, slow skeletal type	50.16	5.88	3.09265
ENSMUSG00000031796	ENSSSCG00000002805	CFAP20	cilia and flagella associated protein 20	41.0967	4.80667	3.09591
ENSMUSG00000020101	ENSSSCG00000010280	VSIR	V-set immunoregulatory receptor	59.5767	6.96	3.09759
ENSMUSG00000070604	ENSSSCG00000003228	VSIG10L	V-set and immunoglobulin domain containing 10 like	2.02667	0.236667	3.09818
ENSMUSG00000040732	ENSSSCG00000022318	ERG	ETS transcription factor ERG	10.39	1.21	3.10212
ENSMUSG00000030600	ENSSSCG00000032407	LRFN1	leucine rich repeat and fibronectin type III domain containing 1	2.15	0.25	3.10434
ENSMUSG00000022890	ENSSSCG00000038399	ATP5PF	ATP synthase peripheral stalk subunit F6	346.003	40.1967	3.10564
ENSMUSG00000021478	ENSSSCG00000029037	DRD1	dopamine receptor D1	0.373333	0.0433333	3.10692
ENSMUSG00000050721	ENSSSCG00000004547	PLEKHO2	pleckstrin homology domain containing O2	59.25	6.86333	3.10983
ENSMUSG00000034312	ENSSSCG00000027812	IQSEC1	IQ motif and Sec7 domain ArfGEF 1	31.8533	3.68333	3.11236
ENSMUSG00000097333	ENSSSCG00000043807	Zfp87	zinc finger protein 87	17.3633	2.00667	3.11317
ENSMUSG00000055653	ENSSSCG00000012680	GPC3	glypican 3	89.5333	10.3467	3.11326
ENSMUSG00000051506	ENSSSCG00000045502	WDFY4	WDFY family member 4	4.58667	0.53	3.11338
ENSMUSG00000054640	ENSSSCG00000036418	SLC8A1	solute carrier family 8 member A1	6.76667	0.78	3.1169
ENSMUSG00000033209	ENSSSCG00000009968	TTC28	tetratricopeptide repeat domain 28	4.63	0.533333	3.1179
ENSMUSG00000041907	ENSSSCG00000025772	GPR45	G protein-coupled receptor 45	0.636667	0.0733333	3.118
ENSMUSG00000058056	ENSSSCG00000029331	PALLD	palladin, cytoskeletal associated protein	75.2867	8.65667	3.12051
ENSMUSG00000022223	ENSSSCG00000001983	SDR39U1	short chain dehydrogenase/reductase family 39U member 1	27.7	3.17667	3.1243
ENSMUSG00000073565	ENSSSCG00000039760	PRR16	proline rich 16	10.09	1.15667	3.12488
ENSMUSG00000040276	ENSSSCG00000027053	PACSIN1	protein kinase C and casein kinase substrate in neurons 1	0.436667	0.05	3.12653
ENSMUSG00000022687	ENSSSCG00000025826	BOC	BOC cell adhesion associated, oncogene regulated	13.3667	1.53	3.12704
ENSMUSG00000034220	ENSSSCG00000016364	GPC1	glypican 1	88.6033	10.1133	3.1311
ENSMUSG00000058806	ENSSSCG00000010256	COL13A1	collagen type XIII alpha 1 chain	4.61667	0.526667	3.13189
ENSMUSG00000040247	ENSSSCG00000012912	TBC1D10C	TBC1 domain family member 10C	5.55667	0.633333	3.13318
ENSMUSG00000022340	ENSSSCG00000006023	SYBU	syntabulin	2.37	0.27	3.13386
ENSMUSG00000026436	ENSSSCG00000025182	ELK4	ETS transcription factor ELK4	46.09	5.24	3.13682
ENSMUSG00000021575	ENSSSCG00000032843	AHRR	aryl-hydrocarbon receptor repressor	0.44	0.05	3.1375
ENSMUSG00000062760	ENSSSCG00000039522	SHISAL1	shisa like 1	0.763333	0.0866667	3.13876
ENSMUSG00000026875	ENSSSCG00000005511	TRAF1	TNF receptor associated factor 1	11.0533	1.25333	3.14064
ENSMUSG00000031202	ENSSSCG00000024233	RAB39B	RAB39B, member RAS oncogene family	0.176667	0.02	3.14296
ENSMUSG00000044827	ENSSSCG00000026583	TLR1	toll like receptor 1	17.11	1.93667	3.14319
ENSMUSG00000031816	ENSSSCG00000002660	MTHFSD	methenyltetrahydrofolate synthetase domain containing	21.77	2.46333	3.14366
ENSMUSG00000030583	ENSSSCG00000049428	SIPA1L3	signal induced proliferation associated 1 like 3	12.9933	1.47	3.14388
ENSMUSG00000037224	ENSSSCG00000008689	ZFYVE28	zinc finger FYVE-type containing 28	1.41667	0.16	3.14636
ENSMUSG00000042641	ENSSSCG00000015548	RGSL1	regulator of G protein signaling like 1	0.62	0.07	3.14684
ENSMUSG00000032009	ENSSSCG00000037015	SESN3	sestrin 3	11.6033	1.31	3.1469
ENSMUSG00000040699	ENSSSCG00000040509	LIMD2	LIM domain containing 2	48.74	5.5	3.1476
ENSMUSG00000049300	ENSSSCG00000006853	PRMT6	protein arginine methyltransferase 6	7.93667	0.893333	3.15126
ENSMUSG00000059479	ENSSSCG00000032536	B3GNT8	UDP-GlcNAc:betaGal beta-1,3-N-acetylglucosaminyltransferase 8	11.86	1.33333	3.15299
ENSMUSG00000073418	ENSSSCG00000001427	C4A/C4B	complement C4A (Rodgers blood group)	636.013	71.48	3.15345
ENSMUSG00000014361	ENSSSCG00000008103	MERTK	MER proto-oncogene, tyrosine kinase	8.30667	0.933333	3.15381
ENSMUSG00000019718	ENSSSCG00000037854	L3HYPDH	trans-L-3-hydroxyproline dehydratase	20.72	2.32667	3.15469
ENSMUSG00000070287	ENSSSCG00000021508	SLC35G2	solute carrier family 35 member G2	3.03	0.34	3.15571
ENSMUSG00000058388	ENSSSCG00000006766	PHTF1	putative homeodomain transcription factor 1	17.0867	1.91667	3.1562
ENSMUSG00000006344	ENSSSCG00000010055	GGT5	gamma-glutamyltransferase 5	25.2067	2.82667	3.15663
ENSMUSG00000024529	ENSSSCG00000014232	LOX	lysyl oxidase	225.81	25.3167	3.15695
ENSMUSG00000042978	ENSSSCG00000038038	SBK1	SH3 domain binding kinase 1	9.61	1.07667	3.15796
ENSMUSG00000023791	ENSSSCG00000026934	PIGX	phosphatidylinositol glycan anchor biosynthesis class X	45.0633	5.04333	3.1595
ENSMUSG00000056938	ENSSSCG00000017337	ACBD4	acyl-CoA binding domain containing 4	58.86	6.58333	3.1604
ENSMUSG00000055737	ENSSSCG00000016866	GHR	growth hormone receptor	95.9633	10.72	3.16218
ENSMUSG00000091811	ENSSSCG00000037986	INAFM1	InaF motif containing 1	14.48	1.61667	3.16297
[truncated: 1,349 more rows]

## Sheet: Supplemental Table 2
Supplemental Table 2. Genes contributing to principle component 2 utilized for pathway analysis
Ensembl_Mouse_Gene_ID	Ensembl_Pig_Gene_Id	Gene_Symbol	Entrez_Gene_Name	Mouse_tpm_Average	Pig_tpm_Average	log2foldchange (log2(mouse_tpm_avg/pig_tpm_avg)
ENSMUSG00000061298	ENSSSCG00000031300	AGBL4	ATP/GTP binding protein like 4	0.01	0.373333	-5.22239
ENSMUSG00000026919	ENSSSCG00000043049	Lcn4	lipocalin 4	0.0733333	2.67667	-5.18982
ENSMUSG00000045545	ENSSSCG00000017448	KRT14	keratin 14	45.4767	1444.47	-4.98927
ENSMUSG00000040298	ENSSSCG00000010701	BTBD16	BTB domain containing 16	0.01	0.31	-4.9542
ENSMUSG00000052372	ENSSSCG00000012196	IL1RAPL1	interleukin 1 receptor accessory protein like 1	0.00333333	0.0966667	-4.85798
ENSMUSG00000023039	ENSSSCG00000038966	KRT7	keratin 7	37.78	1043.93	-4.78826
ENSMUSG00000027317	ENSSSCG00000004760	PPP1R14D	protein phosphatase 1 regulatory inhibitor subunit 14D	0.406667	9.97	-4.61567
ENSMUSG00000031372	ENSSSCG00000046172	TREX2	three prime repair exonuclease 2	0.103333	2.49667	-4.59463
ENSMUSG00000043621	ENSSSCG00000003498	UBXN10	UBX domain protein 10	0.116667	2.80333	-4.58668
ENSMUSG00000036422	ENSSSCG00000009445	PCDH8	protocadherin 8	0.0133333	0.316667	-4.56986
ENSMUSG00000033860	ENSSSCG00000024314	FGG	fibrinogen gamma chain	66.1867	1408.9	-4.41188
ENSMUSG00000007034	ENSSSCG00000001419	SLC44A4	solute carrier family 44 member 4	2.74667	56.65	-4.36632
ENSMUSG00000027315	ENSSSCG00000004759	SPINT1	serine peptidase inhibitor, Kunitz type 1	14.6333	293.437	-4.32572
ENSMUSG00000001827	ENSSSCG00000022236	FOLR1	folate receptor alpha	6.26333	125.173	-4.32085
ENSMUSG00000051149	ENSSSCG00000007473	ADNP	activity dependent neuroprotector homeobox	1.78333	35.3	-4.30702
ENSMUSG00000028786	ENSSSCG00000026455	TMEM54	transmembrane protein 54	3.90667	72.82	-4.22032
ENSMUSG00000064880	ENSSSCG00000018172	LOC115488690	small nucleolar RNA SNORA63	1.44667	26.3833	-4.18882
ENSMUSG00000043501	ENSSSCG00000021728	LGALS2	galectin 2	0.393333	7.11667	-4.17738
ENSMUSG00000018862	ENSSSCG00000017220	OTOP3	otopetrin 3	0.02	0.343333	-4.10154
ENSMUSG00000030525	ENSSSCG00000004839	CHRNA7	cholinergic receptor nicotinic alpha 7 subunit	0.05	0.833333	-4.05889
ENSMUSG00000031910	ENSSSCG00000049263	HAS3	hyaluronan synthase 3	0.163333	2.47	-3.91862
ENSMUSG00000049382	ENSSSCG00000000252	KRT8	keratin 8	188.547	2796.93	-3.89085
ENSMUSG00000055540	ENSSSCG00000033898	EPHA6	EPH receptor A6	0.01	0.143333	-3.8413
ENSMUSG00000003051	ENSSSCG00000010922	ELF3	E74 like ETS transcription factor 3	7.28333	103.837	-3.83357
ENSMUSG00000067872	ENSSSCG00000012933	CCDC87	coiled-coil domain containing 87	0.0233333	0.33	-3.822
ENSMUSG00000042306	ENSSSCG00000006582	S100A14	S100 calcium binding protein A14	31.0433	429.13	-3.78906
ENSMUSG00000103749	ENSSSCG00000023485	PCDHGB5	protocadherin gamma subfamily B, 5	0.673333	8.38667	-3.6387
ENSMUSG00000068745	ENSSSCG00000006834	MYBPHL	myosin binding protein H like	0.04	0.486667	-3.60486
ENSMUSG00000057182	ENSSSCG00000015911	SCN3A	sodium voltage-gated channel alpha subunit 3	0.153333	1.83667	-3.58235
ENSMUSG00000055976	ENSSSCG00000006966	CLDN23	claudin 23	1.4	14.9033	-3.41214
ENSMUSG00000017723	ENSSSCG00000033003	WFDC2	WAP four-disulfide core domain 2	74.01	774.883	-3.38819
ENSMUSG00000064966	ENSSSCG00000025715	SNORD15B	small nucleolar RNA, C/D box 15B	2.59	26.4567	-3.35261
ENSMUSG00000025038	ENSSSCG00000021846	EFHC2	EF-hand domain containing 2	0.11	1.07667	-3.291
ENSMUSG00000023995	ENSSSCG00000038553	TSPO2	translocator protein 2	0.0566667	0.546667	-3.27009
ENSMUSG00000038756	ENSSSCG00000017542	TTLL6	tubulin tyrosine ligase like 6	0.0133333	0.126667	-3.24793
ENSMUSG00000051397	ENSSSCG00000003832	TACSTD2	tumor associated calcium signal transducer 2	22.8633	215.447	-3.23622
ENSMUSG00000024922	ENSSSCG00000027361	OVOL1	ovo like transcriptional repressor 1	0.6	5.50333	-3.19727
ENSMUSG00000001672	ENSSSCG00000002734	MARVELD3	MARVEL domain containing 3	3.16	28.6667	-3.18138
ENSMUSG00000034159	ENSSSCG00000016400	MAB21L4	mab-21 like 4	0.1	0.88	-3.1375
ENSMUSG00000021789	ENSSSCG00000010336	SFTPA1	surfactant protein A1	0.0166667	0.146667	-3.1375
ENSMUSG00000104445	ENSSSCG00000035121	RHBG	Rh family B glycoprotein (gene/pseudogene)	1.21667	10.6067	-3.12397
ENSMUSG00000048442	ENSSSCG00000038844	SMIM5	small integral membrane protein 5	0.893333	7.68	-3.10384
ENSMUSG00000020461	ENSSSCG00000008402	CLHC1	clathrin heavy chain linker domain containing 1	0.15	1.26	-3.07039
ENSMUSG00000031995	ENSSSCG00000015246	ST14	suppression of tumorigenicity 14	13.62	113.347	-3.05694
ENSMUSG00000030543	ENSSSCG00000001848	MESP2	mesoderm posterior bHLH transcription factor 2	0.336667	2.79333	-3.05259
ENSMUSG00000031298	ENSSSCG00000029756	ADGRG2	adhesion G protein-coupled receptor G2	2.37	19.6533	-3.05182
ENSMUSG00000067006	ENSSSCG00000004894	SERPINB5	serpin family B member 5	9.55333	79.1267	-3.05009
ENSMUSG00000048029	ENSSSCG00000010664	ENO4	enolase 4	0.15	1.19333	-2.99196
ENSMUSG00000051076	ENSSSCG00000006731	VTCN1	V-set domain containing T cell activation inhibitor 1	4.45667	35.3633	-2.98822
ENSMUSG00000034275	ENSSSCG00000015255	IGSF9B	immunoglobulin superfamily member 9B	0.17	1.32	-2.95693
ENSMUSG00000030048	ENSSSCG00000037028	Gkn3	gastrokine 3	0.63	4.83667	-2.94059
ENSMUSG00000050963	ENSSSCG00000031917	KCNS2	potassium voltage-gated channel modifier subfamily S member 2	0.01	0.0766667	-2.9386
ENSMUSG00000003477	ENSSSCG00000016676	INMT	indolethylamine N-methyltransferase	1.41333	10.8033	-2.9343
ENSMUSG00000068855	ENSSSCG00000034598	H2AC20	H2A clustered histone 20	0.126667	0.96	-2.922
ENSMUSG00000107071	ENSSSCG00000016496	Gm42420	--	1.90333	13.8967	-2.86814
ENSMUSG00000026387	ENSSSCG00000029536	SCTR	secretin receptor	2.29667	16.7267	-2.86454
ENSMUSG00000038009	ENSSSCG00000000198	DNAJC22	DnaJ heat shock protein family (Hsp40) member C22	0.843333	6.1	-2.85463
ENSMUSG00000047501	ENSSSCG00000007718	CLDN4	claudin 4	39.1367	281.65	-2.84731
ENSMUSG00000018569	ENSSSCG00000017934	CLDN7	claudin 7	24.1367	171.463	-2.8286
ENSMUSG00000046169	ENSSSCG00000016943	ADAMTS6	ADAM metallopeptidase with thrombospondin type 1 motif 6	3.46333	24.55	-2.82549
ENSMUSG00000030693	ENSSSCG00000038523	KLK10	kallikrein related peptidase 10	1.16	8.17667	-2.81739
ENSMUSG00000000159	ENSSSCG00000012071	IGSF5	immunoglobulin superfamily member 5	2.94333	20.6633	-2.81155
ENSMUSG00000050866	ENSSSCG00000010753	CLRN3	clarin 3	0.0366667	0.253333	-2.7885
ENSMUSG00000047658	ENSSSCG00000028015	GAL3ST3	galactose-3-O-sulfotransferase 3	0.0166667	0.113333	-2.76553
ENSMUSG00000006345	ENSSSCG00000010056	GGT1	gamma-glutamyltransferase 1	11.3267	76.5167	-2.75605
ENSMUSG00000037797	ENSSSCG00000009184	ADH4	alcohol dehydrogenase 4 (class II), pi polypeptide	0.373333	2.48	-2.7318
ENSMUSG00000034912	ENSSSCG00000005002	MDGA2	MAM domain containing glycosylphosphatidylinositol anchor 2	0.0966667	0.64	-2.72698
ENSMUSG00000030800	ENSSSCG00000038600	PRSS8	serine protease 8	7.94333	52.4	-2.72175
ENSMUSG00000048038	ENSSSCG00000034036	CCDC187	coiled-coil domain containing 187	0.0633333	0.416667	-2.71786
ENSMUSG00000024134	ENSSSCG00000008446	SIX2	SIX homeobox 2	0.41	2.69	-2.71391
ENSMUSG00000073408	ENSSSCG00000045986	MUCL3	mucin like 3	0.0633333	0.403333	-2.67094
ENSMUSG00000075304	ENSSSCG00000038355	SP5	Sp5 transcription factor	0.0633333	0.403333	-2.67094
ENSMUSG00000074037	ENSSSCG00000020924	MC1R	melanocortin 1 receptor	0.01	0.0633333	-2.66297
ENSMUSG00000046699	ENSSSCG00000022091	SLITRK4	SLIT and NTRK like family member 4	0.0766667	0.483333	-2.65635
ENSMUSG00000038745	ENSSSCG00000014561	NLRP6	NLR family pyrin domain containing 6	0.0133333	0.0833333	-2.64386
ENSMUSG00000020930	ENSSSCG00000017345	CCDC103	coiled-coil domain containing 103	0.24	1.5	-2.64386
ENSMUSG00000003309	ENSSSCG00000025838	AP1M2	adaptor related protein complex 1 subunit mu 2	10.5167	65.71	-2.64344
ENSMUSG00000090210	ENSSSCG00000006687	ITGA10	integrin subunit alpha 10	1.80333	11.21	-2.63605
ENSMUSG00000050395	ENSSSCG00000034087	TNFSF15	TNF superfamily member 15	0.0466667	0.283333	-2.60204
ENSMUSG00000024354	ENSSSCG00000026423	SLC23A1	solute carrier family 23 member 1	0.603333	3.65	-2.59687
ENSMUSG00000061718	ENSSSCG00000017498	PPP1R1B	protein phosphatase 1 regulatory inhibitor subunit 1B	1.62333	9.62333	-2.56758
ENSMUSG00000060188	ENSSSCG00000003048	CXCL17	C-X-C motif chemokine ligand 17	1.06333	6.28667	-2.5637
ENSMUSG00000004031	ENSSSCG00000015515	BRINP2	BMP/retinoic acid inducible neural specific 2	0.0366667	0.216667	-2.56294
ENSMUSG00000040138	ENSSSCG00000029656	NDP	norrin cystine knot growth factor NDP	1.37667	8.11	-2.55852
ENSMUSG00000075324	ENSSSCG00000034262	FIGN	fidgetin, microtubule severing factor	0.34	1.99667	-2.55399
ENSMUSG00000026463	ENSSSCG00000015273	ATP2B4	ATPase plasma membrane Ca2+ transporting 4	10.2733	60.32	-2.55373
ENSMUSG00000046561	ENSSSCG00000009122	ARSJ	arylsulfatase family member J	2.35333	13.71	-2.54245
ENSMUSG00000034460	ENSSSCG00000005089	SIX4	SIX homeobox 4	1.22	7.06333	-2.53347
ENSMUSG00000074227	ENSSSCG00000002954	SPINT2	serine peptidase inhibitor, Kunitz type 2	123.87	710.907	-2.52083
ENSMUSG00000012350	ENSSSCG00000013300	EHF	ETS homologous factor	9.88667	56.1767	-2.50641
ENSMUSG00000063704	ENSSSCG00000035933	MAPK15	mitogen-activated protein kinase 15	0.423333	2.34667	-2.47075
ENSMUSG00000022464	ENSSSCG00000026597	SLC38A4	solute carrier family 38 member 4	3.75667	20.6733	-2.46025
ENSMUSG00000041351	ENSSSCG00000022029	RAP1GAP	RAP1 GTPase activating protein	6.13333	33.3967	-2.44496
ENSMUSG00000000805	ENSSSCG00000023186	CA4	carbonic anhydrase 4	6.08667	33.1033	-2.44325
ENSMUSG00000037263	ENSSSCG00000026349	Aldh3b3	aldehyde dehydrogenase 3 family, member B3	0.0766667	0.416667	-2.44222
ENSMUSG00000024936	ENSSSCG00000012986	KCNK7	potassium two pore domain channel subfamily K member 7	0.226667	1.22667	-2.4361
ENSMUSG00000034488	ENSSSCG00000026780	EDIL3	EGF like repeats and discoidin domains 3	3.90333	20.8967	-2.42049
ENSMUSG00000045394	ENSSSCG00000008429	EPCAM	epithelial cell adhesion molecule	118.79	632.387	-2.41239
ENSMUSG00000074261	ENSSSCG00000040022	ERICH4	glutamate rich 4	0.166667	0.886667	-2.41143
ENSMUSG00000038167	ENSSSCG00000000709	PLEKHG6	pleckstrin homology and RhoGEF domain containing G6	1.26333	6.66	-2.39829
ENSMUSG00000001247	ENSSSCG00000002884	LSR	lipolysis stimulated lipoprotein receptor	28.0867	147.223	-2.39005
ENSMUSG00000022899	ENSSSCG00000030305	SLC15A2	solute carrier family 15 member 2	1.37333	7.18333	-2.38697
ENSMUSG00000035107	ENSSSCG00000011977	DCBLD2	discoidin, CUB and LCCL domain containing 2	13.1967	68.84	-2.38307
ENSMUSG00000022997	ENSSSCG00000000183	WNT1	Wnt family member 1	0.0333333	0.173333	-2.37851
ENSMUSG00000041782	ENSSSCG00000021624	LAD1	ladinin 1	14.0067	71.76	-2.35707
ENSMUSG00000050854	ENSSSCG00000024697	TMEM125	transmembrane protein 125	3.56333	18.0867	-2.34363
ENSMUSG00000026638	ENSSSCG00000015612	IRF6	interferon regulatory factor 6	6.34333	31.6533	-2.31904
ENSMUSG00000079330	ENSSSCG00000015291	Lemd1	LEM domain containing 1	0.39	1.93	-2.30705
ENSMUSG00000095845	ENSSSCG00000013724	GNG14	G protein subunit gamma 14	0.77	3.80667	-2.3056
ENSMUSG00000036687	ENSSSCG00000007560	TMEM184A	transmembrane protein 184A	3.29	16.24	-2.30339
ENSMUSG00000022938	ENSSSCG00000012075	FAM3B	FAM3 metabolism regulating signaling molecule B	1.31667	6.39333	-2.27968
ENSMUSG00000053310	ENSSSCG00000039322	Nrgn	neurogranin	4.44	20.83	-2.23003
ENSMUSG00000050587	ENSSSCG00000013286	LRRC4C	leucine rich repeat containing 4C	0.296667	1.38667	-2.22471
ENSMUSG00000018849	ENSSSCG00000035456	WWC1	WW and C2 domain containing 1	4.59333	21.37	-2.21797
ENSMUSG00000026065	ENSSSCG00000008155	SLC9A4	solute carrier family 9 member A4	0.783333	0.17	2.20409
ENSMUSG00000118552	ENSSSCG00000002850	AC124742.1	--	18.73	4.03667	2.21411
ENSMUSG00000003271	ENSSSCG00000023280	SULT2B1	sulfotransferase family 2B member 1	5.80667	1.25	2.21578
ENSMUSG00000056155	ENSSSCG00000013759	NANOS3	nanos C2HC-type zinc finger 3	1.75333	0.376667	2.21874
ENSMUSG00000054320	ENSSSCG00000002779	LRRC36	leucine rich repeat containing 36	0.233333	0.05	2.22239
ENSMUSG00000082976	ENSSSCG00000032503	Gm15056	predicted gene 15056	1.50333	0.32	2.23202
ENSMUSG00000046480	ENSSSCG00000029199	SCN4B	sodium voltage-gated channel beta subunit 4	8.60667	1.83	2.23361
ENSMUSG00000056900	ENSSSCG00000011765	USP13	ubiquitin specific peptidase 13	8.47333	1.79333	2.24029
ENSMUSG00000037625	ENSSSCG00000011747	CLDN11	claudin 11	0.173333	0.0366667	2.24101
ENSMUSG00000039131	ENSSSCG00000035582	GIPC2	GIPC PDZ domain containing family member 2	38.9467	8.23667	2.24137
ENSMUSG00000020695	ENSSSCG00000017300	MRC2	mannose receptor C type 2	62.4767	13.0267	2.26185
ENSMUSG00000026822	ENSSSCG00000005638	LCN2	lipocalin 2	283.757	59.0033	2.26579
ENSMUSG00000028435	ENSSSCG00000040513	AQP3	aquaporin 3 (Gill blood group)	0.93	0.193333	2.26614
ENSMUSG00000048376	ENSSSCG00000035355	F2R	coagulation factor II thrombin receptor	29.6567	6.12667	2.27518
ENSMUSG00000032093	ENSSSCG00000040140	CD3E	CD3e molecule	0.21	0.0433333	2.27684
ENSMUSG00000057722	ENSSSCG00000025188	LEPR	leptin receptor	5.44667	1.12333	2.27759
ENSMUSG00000036634	ENSSSCG00000002887	MAG	myelin associated glycoprotein	1.18	0.243333	2.27778
ENSMUSG00000035486	ENSSSCG00000013434	PLK5	polo like kinase 5 (inactive)	0.766667	0.156667	2.2909
ENSMUSG00000025370	ENSSSCG00000020845	CDH9	cadherin 9	0.62	0.126667	2.29123
ENSMUSG00000046442	ENSSSCG00000038932	PPM1E	protein phosphatase, Mg2+/Mn2+ dependent 1E	0.396667	0.08	2.30986
ENSMUSG00000029685	ENSSSCG00000016606	ASB15	ankyrin repeat and SOCS box containing 15	1.19333	0.24	2.31389
ENSMUSG00000062209	ENSSSCG00000016160	ERBB4	erb-b2 receptor tyrosine kinase 4	0.05	0.01	2.32193
ENSMUSG00000027499	ENSSSCG00000006163	PKIA	cAMP-dependent protein kinase inhibitor alpha	25.2333	5.02	2.32957
ENSMUSG00000043456	ENSSSCG00000029234	ZNF536	zinc finger protein 536	0.26	0.05	2.37851
ENSMUSG00000031548	ENSSSCG00000025822	SFRP1	secreted frizzled related protein 1	98.7633	18.93	2.3833
ENSMUSG00000024530	ENSSSCG00000036781	PRELID3A	PRELI domain containing 3A	0.4	0.0766667	2.38333
ENSMUSG00000019880	ENSSSCG00000004218	RSPO3	R-spondin 3	1.91667	0.366667	2.38606
ENSMUSG00000030657	ENSSSCG00000007872	XYLT1	xylosyltransferase 1	4.11	0.783333	2.39144
ENSMUSG00000060044	ENSSSCG00000023525	TMEM26	transmembrane protein 26	4.74667	0.903333	2.39358
ENSMUSG00000032940	ENSSSCG00000037517	RBM11	RNA binding motif protein 11	0.176667	0.0333333	2.40599
ENSMUSG00000074489	ENSSSCG00000006493	BGLAP	bone gamma-carboxyglutamate protein	6.84333	1.29	2.40733
ENSMUSG00000036095	ENSSSCG00000015355	DGKB	diacylglycerol kinase beta	0.213333	0.04	2.41504
ENSMUSG00000028381	ENSSSCG00000022780	UGCG	UDP-glucose ceramide glucosyltransferase	66.55	12.45	2.41829
ENSMUSG00000020435	ENSSSCG00000010015	OSBP2	oxysterol binding protein 2	1.83667	0.343333	2.41941
ENSMUSG00000031253	ENSSSCG00000012482	SRPX2	sushi repeat containing protein X-linked 2	56.09	10.45	2.42424
ENSMUSG00000034612	ENSSSCG00000000837	CHST11	carbohydrate sulfotransferase 11	13.36	2.47667	2.43145
ENSMUSG00000046782	ENSSSCG00000001939	Ttc6	tetratricopeptide repeat domain 6	0.65	0.12	2.43741
ENSMUSG00000020303	ENSSSCG00000016983	STC2	stanniocalcin 2	29.8833	5.40667	2.46653
ENSMUSG00000027996	ENSSSCG00000009004	SFRP2	secreted frizzled related protein 2	273.763	49.4267	2.46957
ENSMUSG00000027288	ENSSSCG00000004725	ZNF106	zinc finger protein 106	41.05	7.32667	2.48615
ENSMUSG00000030510	ENSSSCG00000004819	CERS3	ceramide synthase 3	0.356667	0.0633333	2.49354
ENSMUSG00000001334	ENSSSCG00000025834	FNDC5	fibronectin type III domain containing 5	3.29667	0.573333	2.52356
ENSMUSG00000024044	ENSSSCG00000003687	EPB41L3	erythrocyte membrane protein band 4.1 like 3	24.6033	4.26	2.52993
ENSMUSG00000021469	ENSSSCG00000034500	MSX2	msh homeobox 2	5.2	0.896667	2.53587
ENSMUSG00000075307	ENSSSCG00000015931	KLHL41	kelch like family member 41	56.83	9.79333	2.53678
ENSMUSG00000021536	ENSSSCG00000017101	ADCY2	adenylate cyclase 2	4.98	0.856667	2.53934
ENSMUSG00000040136	ENSSSCG00000013378	ABCC8	ATP binding cassette subfamily C member 8	4.54667	0.776667	2.54944
ENSMUSG00000026012	ENSSSCG00000028561	CD28	CD28 molecule	0.32	0.0533333	2.58496
ENSMUSG00000028487	ENSSSCG00000005180	BNC2	basonuclin 2	3.30667	0.546667	2.59664
ENSMUSG00000051225	ENSSSCG00000005986	FAM83A	family with sequence similarity 83 member A	3.45	0.57	2.59756
ENSMUSG00000037892	ENSSSCG00000032749	PCDH18	protocadherin 18	4.86333	0.803333	2.59787
ENSMUSG00000026885	ENSSSCG00000038036	TTLL11	tubulin tyrosine ligase like 11	0.883333	0.143333	2.62358
ENSMUSG00000008193	ENSSSCG00000034211	SPIB	Spi-B transcription factor	1.33667	0.216667	2.62509
ENSMUSG00000031273	ENSSSCG00000012571	COL4A6	collagen type IV alpha 6 chain	2.10333	0.34	2.62907
ENSMUSG00000022658	ENSSSCG00000037190	TAGLN3	transgelin 3	0.413333	0.0666667	2.63227
ENSMUSG00000028785	ENSSSCG00000032664	HPCA	hippocalcin	0.476667	0.0766667	2.63631
ENSMUSG00000051910	ENSSSCG00000034191	SOX6	SRY-box transcription factor 6	2.01667	0.323333	2.64088
ENSMUSG00000039103	ENSSSCG00000003768	NEXN	nexilin F-actin binding protein	31.25	4.99	2.64674
ENSMUSG00000066842	ENSSSCG00000035595	HMCN1	hemicentin 1	5.48	0.856667	2.67737
ENSMUSG00000052852	ENSSSCG00000023710	REEP1	receptor accessory protein 1	3.35	0.523333	2.67836
ENSMUSG00000059974	ENSSSCG00000015253	NTM	neurotrimin	1.07333	0.166667	2.68706
ENSMUSG00000049641	ENSSSCG00000004255	VGLL2	vestigial like family member 2	2.43667	0.373333	2.70637
ENSMUSG00000052920	ENSSSCG00000010429	PRKG1	protein kinase cGMP-dependent 1	6.06667	0.923333	2.71598
ENSMUSG00000020374	ENSSSCG00000014011	RASGEF1C	RasGEF domain family member 1C	1.14	0.173333	2.71741
ENSMUSG00000070880	ENSSSCG00000022233	GAD1	glutamate decarboxylase 1	0.09	0.0133333	2.75489
ENSMUSG00000096237	ENSSSCG00000022044	CT868723.1	--	0.386667	0.0566667	2.77052
ENSMUSG00000028020	ENSSSCG00000032722	GLRB	glycine receptor beta	1.09333	0.16	2.77259
ENSMUSG00000067614	ENSSSCG00000000239	KRT86	keratin 86	0.533333	0.0766667	2.79837
ENSMUSG00000037852	ENSSSCG00000008854	CPE	carboxypeptidase E	51.3367	7.30333	2.81336
ENSMUSG00000023078	ENSSSCG00000036445	CXCL13	C-X-C motif chemokine ligand 13	118.107	16.59	2.8317
ENSMUSG00000040140	ENSSSCG00000021218	TDRD6	tudor domain containing 6	0.166667	0.0233333	2.8365
ENSMUSG00000022838	ENSSSCG00000011880	EAF2	ELL associated factor 2	0.953333	0.133333	2.83794
ENSMUSG00000009941	ENSSSCG00000028913	NXF2/NXF2B	nuclear RNA export factor 2	0.143333	0.02	2.8413
ENSMUSG00000071317	ENSSSCG00000004366	BVES	blood vessel epicardial substance	1.76333	0.243333	2.8573
ENSMUSG00000036854	ENSSSCG00000023498	HSPB6	heat shock protein family B (small) member 6	177.12	24.4033	2.85958
ENSMUSG00000020620	ENSSSCG00000026473	ABCA8	ATP binding cassette subfamily A member 8	1.62667	0.223333	2.86465
ENSMUSG00000074071	ENSSSCG00000027232	Fam169b	family with sequence similarity 169, member B	2.42333	0.31	2.96665
ENSMUSG00000020826	ENSSSCG00000017755	NOS2	nitric oxide synthase 2	3.17	0.403333	2.97444
ENSMUSG00000054958	ENSSSCG00000003662	NT5C1A	5'-nucleotidase, cytosolic IA	0.21	0.0266667	2.97728
ENSMUSG00000016386	ENSSSCG00000013327	MPPED2	metallophosphoesterase domain containing 2	0.74	0.0933333	2.98706
ENSMUSG00000031551	ENSSSCG00000007007	IDO1	indoleamine 2,3-dioxygenase 1	5.7	0.713333	2.99831
ENSMUSG00000032496	ENSSSCG00000029879	LTF	lactotransferrin	29.6067	3.69667	3.00163
ENSMUSG00000024210	ENSSSCG00000039272	IP6K3	inositol hexakisphosphate kinase 3	5.29333	0.63	3.07075
ENSMUSG00000064179	ENSSSCG00000025353	TNNT1	troponin T1, slow skeletal type	50.16	5.88	3.09265
ENSMUSG00000040732	ENSSSCG00000022318	ERG	ETS transcription factor ERG	10.39	1.21	3.10212
ENSMUSG00000074480	ENSSSCG00000006497	MEX3A	mex-3 RNA binding family member A	3.87	0.446667	3.11506
ENSMUSG00000033209	ENSSSCG00000009968	TTC28	tetratricopeptide repeat domain 28	4.63	0.533333	3.1179
ENSMUSG00000041907	ENSSSCG00000025772	GPR45	G protein-coupled receptor 45	0.636667	0.0733333	3.118
ENSMUSG00000091898	ENSSSCG00000011441	TNNC1	troponin C1, slow skeletal and cardiac type	21.73	2.49333	3.12354
ENSMUSG00000020656	ENSSSCG00000026068	GRHL1	grainyhead like transcription factor 1	6.19333	0.703333	3.13844
ENSMUSG00000049892	ENSSSCG00000034044	RASD1	ras related dexamethasone induced 1	28.6933	3.23667	3.14813
ENSMUSG00000024529	ENSSSCG00000014232	LOX	lysyl oxidase	225.81	25.3167	3.15695
ENSMUSG00000035295	ENSSSCG00000005594	WDR38	WD repeat domain 38	0.483333	0.0533333	3.17991
ENSMUSG00000038201	ENSSSCG00000003159	KCNA7	potassium voltage-gated channel subfamily A member 7	3.46667	0.38	3.18948
ENSMUSG00000020062	ENSSSCG00000000871	SLC5A8	solute carrier family 5 member 8	0.73	0.08	3.18982
ENSMUSG00000013091	ENSSSCG00000032405	TMEM190	transmembrane protein 190	0.456667	0.05	3.19114
ENSMUSG00000043448	ENSSSCG00000013989	GJC2	gap junction protein gamma 2	0.503333	0.0533333	3.2384
ENSMUSG00000021313	ENSSSCG00000010142	RYR2	ryanodine receptor 2	0.0633333	0.00666667	3.24793
ENSMUSG00000052221	ENSSSCG00000002275	PPP1R36	protein phosphatase 1 regulatory subunit 36	0.763333	0.08	3.25424
ENSMUSG00000047861	ENSSSCG00000017009	FOXI1	forkhead box I1	3.02667	0.296667	3.35082
ENSMUSG00000023868	ENSSSCG00000004027	PDE10A	phosphodiesterase 10A	2.58333	0.25	3.36923
ENSMUSG00000057454	ENSSSCG00000003062	LYPD3	LY6/PLAUR domain containing 3	4.26667	0.41	3.37941
ENSMUSG00000021846	ENSSSCG00000033800	PELI2	pellino E3 ubiquitin protein ligase family member 2	6.56	0.626667	3.38793
ENSMUSG00000041669	ENSSSCG00000002464	PRIMA1	proline rich membrane anchor 1	0.456667	0.0433333	3.39759
ENSMUSG00000024008	ENSSSCG00000001567	CPNE5	copine 5	1.34667	0.126667	3.41028
ENSMUSG00000027364	ENSSSCG00000004638	USP50	ubiquitin specific peptidase 50	0.426667	0.04	3.41504
ENSMUSG00000033508	ENSSSCG00000033099	ASPRV1	aspartic peptidase retroviral like 1	3.63333	0.333333	3.44626
ENSMUSG00000044216	ENSSSCG00000000106	KCNJ4	potassium inwardly rectifying channel subfamily J member 4	0.11	0.01	3.45943
ENSMUSG00000025172	ENSSSCG00000010522	ANKRD2	ankyrin repeat domain 2	16.8433	1.49333	3.49557
ENSMUSG00000021278	ENSSSCG00000002524	AMN	amnion associated transmembrane protein	4.25667	0.376667	3.49836
ENSMUSG00000041119	ENSSSCG00000030016	PDE9A	phosphodiesterase 9A	9.12	0.78	3.54749
ENSMUSG00000054146	ENSSSCG00000017444	KRT15	keratin 15	7.98	0.673333	3.567
ENSMUSG00000046826	ENSSSCG00000027989	Fam187b	family with sequence similarity 187, member B	2.82	0.236667	3.57477
ENSMUSG00000067613	ENSSSCG00000025597	KRT83	keratin 83	0.926667	0.0766667	3.59538
ENSMUSG00000025014	ENSSSCG00000010505	DNTT	DNA nucleotidylexotransferase	0.383333	0.03	3.67557
ENSMUSG00000107872	ENSSSCG00000039708	Gm44511	--	4.05667	0.313333	3.69452
ENSMUSG00000029086	ENSSSCG00000008745	PROM1	prominin 1	8.92333	0.686667	3.6999
ENSMUSG00000044217	ENSSSCG00000000211	AQP5	aquaporin 5	131.03	9.41333	3.79905
ENSMUSG00000039481	ENSSSCG00000033413	NRTN	neurturin	11.1933	0.796667	3.81252
ENSMUSG00000044951	ENSSSCG00000028777	MYLK4	myosin light chain kinase family member 4	2.59	0.183333	3.82041
ENSMUSG00000047497	ENSSSCG00000016816	ADAMTS12	ADAM metallopeptidase with thrombospondin type 1 motif 12	33.3633	2.34	3.83368
ENSMUSG00000024973	ENSSSCG00000021482	PLAAT5	phospholipase A and acyltransferase 5	0.193333	0.0133333	3.85798
ENSMUSG00000022012	ENSSSCG00000021818	ENOX1	ecto-NOX disulfide-thiol exchanger 1	9.55667	0.646667	3.88541
ENSMUSG00000029055	ENSSSCG00000029744	PLCH2	phospholipase C eta 2	2.78667	0.176667	3.97944
ENSMUSG00000020892	ENSSSCG00000017981	ALOXE3	arachidonate lipoxygenase 3	0.32	0.02	4
ENSMUSG00000026418	ENSSSCG00000024061	TNNI1	troponin I1, slow skeletal type	18.3233	1.13667	4.0108
ENSMUSG00000000216	ENSSSCG00000007836	SCNN1G	sodium channel epithelial 1 subunit gamma	0.273333	0.0166667	4.03562
ENSMUSG00000073530	ENSSSCG00000015512	PAPPA2	pappalysin 2	0.786667	0.0466667	4.07529
ENSMUSG00000042256	ENSSSCG00000001729	PTCHD4	patched domain containing 4	0.19	0.01	4.24793
ENSMUSG00000026414	ENSSSCG00000023031	TNNT2	troponin T2, cardiac type	9.25	0.486667	4.24845
ENSMUSG00000075296	ENSSSCG00000026349	Aldh3b2	aldehyde dehydrogenase 3 family, member B2	8.35	0.416667	4.32481
ENSMUSG00000049134	ENSSSCG00000010640	NRAP	nebulin related anchoring protein	30.4767	1.47333	4.37055
ENSMUSG00000074968	ENSSSCG00000013339	ANO3	anoctamin 3	0.356667	0.0166667	4.41954
ENSMUSG00000030873	ENSSSCG00000028923	SCNN1B	sodium channel epithelial 1 subunit beta	2.70667	0.12	4.49541
ENSMUSG00000047730	ENSSSCG00000027515	FCGBP	Fc fragment of IgG binding protein	39.05	1.68	4.53879
ENSMUSG00000055602	ENSSSCG00000032403	Tcp10a (includes others)	t-complex protein 10a	0.236667	0.01	4.56478
ENSMUSG00000028115	ENSSSCG00000006640	BNIPL	BCL2 interacting protein like	6.04	0.233333	4.69408
ENSMUSG00000096968	ENSSSCG00000039073	Gm26620	--	0.46	0.0166667	4.7866
ENSMUSG00000028640	ENSSSCG00000007499	TFAP2C	transcription factor AP-2 gamma	9.46667	0.34	4.79925
ENSMUSG00000049336	ENSSSCG00000017018	TENM2	teneurin transmembrane protein 2	0.186667	0.00666667	4.80735
ENSMUSG00000033948	ENSSSCG00000003921	ZSWIM5	zinc finger SWIM-type containing 5	0.28	0.01	4.80735
ENSMUSG00000037129	ENSSSCG00000038710	TMPRSS13	transmembrane serine protease 13	3.6	0.12	4.90689
ENSMUSG00000026253	ENSSSCG00000016288	CHRNG	cholinergic receptor nicotinic gamma subunit	0.983333	0.03	5.03465
ENSMUSG00000022435	ENSSSCG00000031423	UPK3A	uroplakin 3A	30.1667	0.9	5.06689
ENSMUSG00000029134	ENSSSCG00000034756	PLB1	phospholipase B1	27.99	0.683333	5.35618
ENSMUSG00000028348	ENSSSCG00000037954	CAVIN4	caveolae associated protein 4	12.2633	0.246667	5.63564
ENSMUSG00000039376	ENSSSCG00000010303	SYNPO2L	synaptopodin 2 like	7.35333	0.143333	5.68095
ENSMUSG00000059900	ENSSSCG00000011583	TMEM40	transmembrane protein 40	8.21333	0.14	5.87447
ENSMUSG00000109564	ENSSSCG00000013714	Muc16	mucin 16	4.68	0.0733333	5.9959
ENSMUSG00000029811	ENSSSCG00000016442	AOC1	amine oxidase copper containing 1	4.36	0.0666667	6.03122
ENSMUSG00000021803	ENSSSCG00000010348	CDHR1	cadherin related family member 1	0.99	0.01	6.62936
ENSMUSG00000034634	ENSSSCG00000037524	LY6D	lymphocyte antigen 6 family member D	135.753	1.14333	6.8916
ENSMUSG00000031410	ENSSSCG00000028913	Nxf7	nuclear RNA export factor 7	2.46667	0.02	6.94642
ENSMUSG00000028865	ENSSSCG00000003575	CD164L2	CD164 molecule like 2	7.87	0.03	8.03526
ENSMUSG00000051159	ENSSSCG00000012409	CITED1	Cbp/p300 interacting transactivator with Glu/Asp rich carboxy-terminal domain 1	123.707	0.29	8.73665
